# Supplementary material for: CVE: an R package for interactive variant prioritisation in precision oncology
Source: BMC Med Genomics. 2017 May 25;10:37. doi: 10.1186/s12920-017-0261-6 (PMC5445311; doi:10.1186/s12920-017-0261-6)
Supplement: Supplementary file 4 — Table S3. Csv table listing the 345 TCGA barcodes of melanoma SNV cohort with classification. (CSV 16 kb) [file 12920_2017_261_MOESM4_ESM.csv]

		patient.class
1	TCGA-BF-A1PU-01A-11D-A19A-08	RAF_RAS
2	TCGA-BF-A1PV-01A-11D-A19A-08	RAF_RAS
3	TCGA-BF-A1PX-01A-12D-A19A-08	RAF_RAS
4	TCGA-BF-A1PZ-01A-11D-A19A-08	RAF_RAS
5	TCGA-BF-A1Q0-01A-21D-A19A-08	double_WT
6	TCGA-BF-A3DJ-01A-11D-A20D-08	RAF_RAS
7	TCGA-BF-A3DL-01A-11D-A20D-08	RAF_RAS
8	TCGA-BF-A3DM-01A-11D-A20D-08	RAF_RAS
9	TCGA-BF-A3DN-01A-11D-A20D-08	RAF_RAS
10	TCGA-BF-A5EO-01A-12D-A27K-08	RAF_RAS
11	TCGA-BF-A5EQ-01A-21D-A27K-08	RAF_RAS
12	TCGA-D3-A1Q1-06A-21D-A196-08	double_WT
13	TCGA-D3-A1Q3-06A-11D-A196-08	double_WT
14	TCGA-D3-A1Q4-06A-11D-A196-08	RAF_RAS
15	TCGA-D3-A1Q5-06A-11D-A196-08	RAF_RAS
16	TCGA-D3-A1Q6-06A-11D-A196-08	RAF_RAS
17	TCGA-D3-A1Q7-06A-11D-A19A-08	RAF_RAS
18	TCGA-D3-A1Q8-06A-11D-A19A-08	RAF_RAS
19	TCGA-D3-A1Q9-06A-11D-A19A-08	RAF_RAS
20	TCGA-D3-A1QA-06A-11D-A196-08	RAF_RAS
21	TCGA-D3-A1QB-06A-11D-A19A-08	RAF_RAS
22	TCGA-D3-A2J6-06A-11D-A19A-08	double_WT
23	TCGA-D3-A2J7-06A-11D-A196-08	RAF_RAS
24	TCGA-D3-A2J8-06A-11D-A196-08	RAF_RAS
25	TCGA-D3-A2J9-06A-11D-A196-08	double_WT
26	TCGA-D3-A2JA-06A-11D-A196-08	RAF_RAS
27	TCGA-D3-A2JB-06A-11D-A196-08	double_WT
28	TCGA-D3-A2JC-06A-11D-A19A-08	double_WT
29	TCGA-D3-A2JD-06A-11D-A19A-08	RAF_RAS
30	TCGA-D3-A2JF-06A-11D-A196-08	RAF_RAS
31	TCGA-D3-A2JG-06A-11D-A196-08	RAF_RAS
32	TCGA-D3-A2JH-06A-11D-A196-08	RAF_RAS
33	TCGA-D3-A2JK-06A-11D-A196-08	RAF_RAS
34	TCGA-D3-A2JL-06A-11D-A196-08	double_WT
35	TCGA-D3-A2JN-06A-11D-A196-08	RAF_RAS
36	TCGA-D3-A2JO-06A-11D-A196-08	RAF_RAS
37	TCGA-D3-A2JP-06A-11D-A19A-08	RAF_RAS
38	TCGA-D3-A3BZ-06A-12D-A196-08	double_WT
39	TCGA-D3-A3C1-06A-12D-A196-08	RAF_RAS
40	TCGA-D3-A3C3-06A-12D-A19A-08	RAF_RAS
41	TCGA-D3-A3C6-06A-12D-A196-08	RAF_RAS
42	TCGA-D3-A3C7-06A-11D-A196-08	RAF_RAS
43	TCGA-D3-A3C8-06A-12D-A19A-08	double_WT
44	TCGA-D3-A3CB-06A-11D-A196-08	RAF_RAS
45	TCGA-D3-A3CC-06A-11D-A19A-08	double_WT
46	TCGA-D3-A3CE-06A-11D-A19A-08	RAF_RAS
47	TCGA-D3-A3CF-06A-11D-A196-08	double_WT
48	TCGA-D3-A3ML-06A-11D-A21A-08	RAF_RAS
49	TCGA-D3-A3MO-06A-11D-A21A-08	RAF_RAS
50	TCGA-D3-A3MR-06A-11D-A21A-08	RAF_RAS
51	TCGA-D3-A3MU-06A-11D-A21A-08	RAF_RAS
52	TCGA-D3-A3MV-06A-11D-A21A-08	RAF_RAS
53	TCGA-D3-A51E-06A-11D-A25O-08	RAF_RAS
54	TCGA-D3-A51F-06A-11D-A25O-08	RAF_RAS
55	TCGA-D3-A51G-06A-11D-A25O-08	RAF_RAS
56	TCGA-D3-A51H-06A-12D-A25O-08	double_WT
57	TCGA-D3-A51J-06A-11D-A25O-08	RAF_RAS
58	TCGA-D3-A51K-06A-11D-A25O-08	double_WT
59	TCGA-D3-A51N-06A-11D-A25O-08	RAF_RAS
60	TCGA-D3-A51R-06A-11D-A25O-08	RAF_RAS
61	TCGA-D3-A51T-06A-11D-A25O-08	RAF_RAS
62	TCGA-D3-A5GN-06A-11D-A27K-08	RAF_RAS
63	TCGA-D3-A5GO-06A-12D-A27K-08	RAF_RAS
64	TCGA-D3-A5GR-06A-11D-A27K-08	RAF_RAS
65	TCGA-D3-A5GS-06A-11D-A27K-08	RAF_RAS
66	TCGA-D3-A5GT-01A-12D-A30X-08	RAF_RAS
67	TCGA-D3-A5GU-06A-11D-A27K-08	RAF_RAS
68	TCGA-D9-A148-06A-11D-A19A-08	RAF_RAS
69	TCGA-D9-A149-06A-11D-A196-08	double_WT
70	TCGA-D9-A1JW-06A-11D-A19A-08	double_WT
71	TCGA-D9-A1JX-06A-11D-A19A-08	RAF_RAS
72	TCGA-D9-A1X3-01A-11D-A197-08	double_WT
73	TCGA-D9-A3Z1-06A-11D-A23B-08	RAF_RAS
74	TCGA-D9-A3Z3-06A-11D-A23B-08	RAF_RAS
75	TCGA-D9-A3Z4-01A-11D-A23B-08	RAF_RAS
76	TCGA-D9-A4Z2-01A-11D-A24R-08	RAF_RAS
77	TCGA-D9-A4Z3-01A-11D-A25O-08	RAF_RAS
78	TCGA-D9-A4Z5-01A-11D-A25O-08	double_WT
79	TCGA-D9-A4Z6-01A-12D-A25O-08	double_WT
80	TCGA-D9-A6E9-06A-12D-A30X-08	RAF_RAS
81	TCGA-D9-A6EA-06A-11D-A30X-08	RAF_RAS
82	TCGA-D9-A6EC-06A-11D-A30X-08	double_WT
83	TCGA-DA-A1HV-06A-21D-A196-08	RAF_RAS
84	TCGA-DA-A1HW-06A-11D-A19A-08	RAF_RAS
85	TCGA-DA-A1HY-06A-11D-A19A-08	RAF_RAS
86	TCGA-DA-A1I0-06A-11D-A20D-08	RAF_RAS
87	TCGA-DA-A1I1-06A-12D-A196-08	RAF_RAS
88	TCGA-DA-A1I2-06A-21D-A19A-08	RAF_RAS
89	TCGA-DA-A1I4-06A-11D-A196-08	RAF_RAS
90	TCGA-DA-A1I5-06A-11D-A197-08	RAF_RAS
91	TCGA-DA-A1I7-06A-22D-A197-08	RAF_RAS
92	TCGA-DA-A1I8-06A-11D-A197-08	RAF_RAS
93	TCGA-DA-A1IA-06A-11D-A196-08	double_WT
94	TCGA-DA-A1IB-06A-11D-A196-08	double_WT
95	TCGA-DA-A1IC-06A-11D-A197-08	double_WT
96	TCGA-DA-A3F2-06A-11D-A20D-08	double_WT
97	TCGA-DA-A3F3-06A-11D-A20D-08	RAF_RAS
98	TCGA-DA-A3F5-06A-11D-A20D-08	RAF_RAS
99	TCGA-DA-A3F8-06A-11D-A20D-08	RAF_RAS
100	TCGA-EB-A1NK-01A-11D-A196-08	RAF_RAS
101	TCGA-EB-A24C-01A-11D-A197-08	RAF_RAS
102	TCGA-EB-A24D-01A-11D-A197-08	RAF_RAS
103	TCGA-EB-A299-01A-21D-A197-08	RAF_RAS
104	TCGA-EB-A3HV-01A-11D-A21A-08	RAF_RAS
105	TCGA-EB-A3XB-01A-11D-A23B-08	RAF_RAS
106	TCGA-EB-A3XC-01A-11D-A23B-08	RAF_RAS
107	TCGA-EB-A3XD-01A-22D-A23B-08	RAF_RAS
108	TCGA-EB-A3XE-01A-12D-A23B-08	RAF_RAS
109	TCGA-EB-A3Y6-01A-21D-A23B-08	RAF_RAS
110	TCGA-EB-A3Y7-01A-11D-A23B-08	double_WT
111	TCGA-EB-A41A-01A-11D-A24R-08	double_WT
112	TCGA-EB-A41B-01A-11D-A24R-08	RAF_RAS
113	TCGA-EB-A42Y-01A-12D-A24R-08	double_WT
114	TCGA-EB-A42Z-01A-12D-A24R-08	RAF_RAS
115	TCGA-EB-A430-01A-11D-A24R-08	RAF_RAS
116	TCGA-EB-A431-01A-11D-A25O-08	RAF_RAS
117	TCGA-EB-A44N-01A-11D-A25O-08	RAF_RAS
118	TCGA-EB-A44O-01A-11D-A25O-08	RAF_RAS
119	TCGA-EB-A44P-01A-11D-A25O-08	RAF_RAS
120	TCGA-EB-A44Q-06A-11D-A25O-08	RAF_RAS
121	TCGA-EB-A44R-06A-41D-A25O-08	double_WT
122	TCGA-EB-A4IQ-01A-12D-A25O-08	double_WT
123	TCGA-EB-A4IS-01A-21D-A25O-08	RAF_RAS
124	TCGA-EB-A4OY-01A-11D-A25O-08	double_WT
125	TCGA-EB-A4OZ-01A-12D-A25O-08	RAF_RAS
126	TCGA-EB-A4P0-01A-41D-A25O-08	RAF_RAS
127	TCGA-EB-A551-01A-21D-A27K-08	RAF_RAS
128	TCGA-EB-A553-01A-12D-A27K-08	RAF_RAS
129	TCGA-EB-A57M-01A-51D-A30X-08	double_WT
130	TCGA-EB-A5SE-01A-11D-A30X-08	RAF_RAS
131	TCGA-EB-A5SF-01A-11D-A30X-08	double_WT
132	TCGA-EB-A5SG-06A-11D-A30X-08	RAF_RAS
133	TCGA-EB-A5SH-06A-11D-A30X-08	double_WT
134	TCGA-EB-A5UL-06A-11D-A30X-08	RAF_RAS
135	TCGA-EB-A5UM-01A-11D-A30X-08	double_WT
136	TCGA-EB-A5UN-06A-11D-A30X-08	RAF_RAS
137	TCGA-EE-A17X-06A-11D-A197-08	RAF_RAS
138	TCGA-EE-A17Y-06A-11D-A196-08	RAF_RAS
139	TCGA-EE-A17Z-06A-11D-A196-08	double_WT
140	TCGA-EE-A180-06A-11D-A21A-08	double_WT
141	TCGA-EE-A181-06A-11D-A196-08	double_WT
142	TCGA-EE-A182-06A-11D-A196-08	double_WT
143	TCGA-EE-A183-06A-11D-A196-08	RAF_RAS
144	TCGA-EE-A184-06A-11D-A196-08	RAF_RAS
145	TCGA-EE-A185-06A-11D-A196-08	RAF_RAS
146	TCGA-EE-A20B-06A-11D-A196-08	RAF_RAS
147	TCGA-EE-A20C-06A-11D-A196-08	RAF_RAS
148	TCGA-EE-A20F-06A-21D-A196-08	RAF_RAS
149	TCGA-EE-A20H-06A-11D-A197-08	RAF_RAS
150	TCGA-EE-A20I-06A-11D-A196-08	double_WT
151	TCGA-EE-A29A-06A-12D-A196-08	RAF_RAS
152	TCGA-EE-A29B-06A-11D-A197-08	RAF_RAS
153	TCGA-EE-A29C-06A-21D-A197-08	RAF_RAS
154	TCGA-EE-A29D-06A-11D-A197-08	double_WT
155	TCGA-EE-A29E-06A-11D-A197-08	RAF_RAS
156	TCGA-EE-A29G-06A-12D-A196-08	RAF_RAS
157	TCGA-EE-A29H-06A-12D-A197-08	RAF_RAS
158	TCGA-EE-A29L-06A-12D-A196-08	RAF_RAS
159	TCGA-EE-A29M-06A-11D-A196-08	RAF_RAS
160	TCGA-EE-A29N-06A-12D-A197-08	double_WT
161	TCGA-EE-A29P-06A-11D-A197-08	RAF_RAS
162	TCGA-EE-A29Q-06A-11D-A197-08	RAF_RAS
163	TCGA-EE-A29R-06A-11D-A197-08	RAF_RAS
164	TCGA-EE-A29S-06A-11D-A197-08	RAF_RAS
165	TCGA-EE-A29V-06A-12D-A197-08	double_WT
166	TCGA-EE-A29W-06A-11D-A196-08	RAF_RAS
167	TCGA-EE-A29X-06A-11D-A196-08	RAF_RAS
168	TCGA-EE-A2A0-06A-11D-A196-08	double_WT
169	TCGA-EE-A2A1-06A-11D-A197-08	RAF_RAS
170	TCGA-EE-A2A2-06A-11D-A196-08	RAF_RAS
171	TCGA-EE-A2A5-06A-11D-A197-08	RAF_RAS
172	TCGA-EE-A2A6-06A-11D-A197-08	RAF_RAS
173	TCGA-EE-A2GB-06A-11D-A197-08	RAF_RAS
174	TCGA-EE-A2GC-06A-11D-A197-08	double_WT
175	TCGA-EE-A2GD-06A-11D-A196-08	RAF_RAS
176	TCGA-EE-A2GE-06A-11D-A196-08	RAF_RAS
177	TCGA-EE-A2GH-06A-11D-A196-08	RAF_RAS
178	TCGA-EE-A2GI-06A-11D-A196-08	double_WT
179	TCGA-EE-A2GJ-06A-11D-A196-08	double_WT
180	TCGA-EE-A2GK-06A-11D-A196-08	double_WT
181	TCGA-EE-A2GL-06A-11D-A196-08	RAF_RAS
182	TCGA-EE-A2GM-06B-11D-A196-08	RAF_RAS
183	TCGA-EE-A2GN-06A-11D-A196-08	RAF_RAS
184	TCGA-EE-A2GO-06A-11D-A196-08	RAF_RAS
185	TCGA-EE-A2GP-06A-11D-A197-08	RAF_RAS
186	TCGA-EE-A2GR-06A-11D-A197-08	double_WT
187	TCGA-EE-A2GS-06A-12D-A197-08	RAF_RAS
188	TCGA-EE-A2GT-06A-12D-A197-08	RAF_RAS
189	TCGA-EE-A2GU-06A-11D-A196-08	RAF_RAS
190	TCGA-EE-A2M5-06A-12D-A197-08	RAF_RAS
191	TCGA-EE-A2M6-06A-12D-A197-08	RAF_RAS
192	TCGA-EE-A2M7-06A-11D-A197-08	RAF_RAS
193	TCGA-EE-A2M8-06A-12D-A196-08	RAF_RAS
194	TCGA-EE-A2MC-06A-12D-A197-08	RAF_RAS
195	TCGA-EE-A2MD-06A-11D-A197-08	RAF_RAS
196	TCGA-EE-A2ME-06A-11D-A197-08	RAF_RAS
197	TCGA-EE-A2MF-06A-11D-A21A-08	RAF_RAS
198	TCGA-EE-A2MG-06A-11D-A197-08	RAF_RAS
199	TCGA-EE-A2MH-06A-11D-A197-08	RAF_RAS
200	TCGA-EE-A2MI-06A-11D-A197-08	double_WT
201	TCGA-EE-A2MJ-06A-11D-A197-08	double_WT
202	TCGA-EE-A2MK-06A-11D-A196-08	RAF_RAS
203	TCGA-EE-A2ML-06A-11D-A197-08	RAF_RAS
204	TCGA-EE-A2MM-06A-11D-A196-08	RAF_RAS
205	TCGA-EE-A2MN-06A-11D-A197-08	RAF_RAS
206	TCGA-EE-A2MP-06A-11D-A197-08	RAF_RAS
207	TCGA-EE-A2MQ-06A-11D-A197-08	RAF_RAS
208	TCGA-EE-A2MR-06A-11D-A196-08	double_WT
209	TCGA-EE-A2MS-06A-11D-A197-08	double_WT
210	TCGA-EE-A2MT-06A-11D-A197-08	double_WT
211	TCGA-EE-A2MU-06A-21D-A196-08	RAF_RAS
212	TCGA-EE-A3AA-06A-11D-A196-08	RAF_RAS
213	TCGA-EE-A3AB-06A-11D-A196-08	RAF_RAS
214	TCGA-EE-A3AC-06A-11D-A196-08	RAF_RAS
215	TCGA-EE-A3AD-06A-11D-A196-08	RAF_RAS
216	TCGA-EE-A3AE-06A-11D-A196-08	double_WT
217	TCGA-EE-A3AF-06A-11D-A196-08	RAF_RAS
218	TCGA-EE-A3AG-06A-31D-A196-08	RAF_RAS
219	TCGA-EE-A3AH-06A-11D-A196-08	RAF_RAS
220	TCGA-EE-A3J3-06A-11D-A20D-08	RAF_RAS
221	TCGA-EE-A3J4-06A-11D-A20D-08	RAF_RAS
222	TCGA-EE-A3J5-06A-11D-A20D-08	double_WT
223	TCGA-EE-A3J7-06A-11D-A20D-08	RAF_RAS
224	TCGA-EE-A3J8-06A-11D-A20D-08	RAF_RAS
225	TCGA-EE-A3JA-06A-11D-A20D-08	RAF_RAS
226	TCGA-EE-A3JB-06A-11D-A21A-08	RAF_RAS
227	TCGA-EE-A3JD-06A-11D-A20D-08	double_WT
228	TCGA-EE-A3JE-06A-11D-A20D-08	RAF_RAS
229	TCGA-EE-A3JH-06A-11D-A21A-08	RAF_RAS
230	TCGA-EE-A3JI-06A-11D-A21A-08	RAF_RAS
231	TCGA-ER-A193-06A-12D-A197-08	RAF_RAS
232	TCGA-ER-A194-01A-11D-A197-08	RAF_RAS
233	TCGA-ER-A195-06A-11D-A196-08	RAF_RAS
234	TCGA-ER-A196-01A-11D-A197-08	double_WT
235	TCGA-ER-A197-06A-32D-A197-08	double_WT
236	TCGA-ER-A198-06A-11D-A196-08	RAF_RAS
237	TCGA-ER-A199-06A-11D-A197-08	RAF_RAS
238	TCGA-ER-A19A-06A-21D-A197-08	double_WT
239	TCGA-ER-A19B-06A-11D-A196-08	RAF_RAS
240	TCGA-ER-A19C-06A-11D-A196-08	RAF_RAS
241	TCGA-ER-A19D-06A-11D-A197-08	RAF_RAS
242	TCGA-ER-A19E-06A-11D-A197-08	RAF_RAS
243	TCGA-ER-A19F-06A-11D-A196-08	double_WT
244	TCGA-ER-A19G-06A-11D-A196-08	RAF_RAS
245	TCGA-ER-A19H-06A-12D-A196-08	RAF_RAS
246	TCGA-ER-A19J-06A-11D-A196-08	RAF_RAS
247	TCGA-ER-A19K-01A-21D-A197-08	RAF_RAS
248	TCGA-ER-A19L-06A-12D-A197-08	double_WT
249	TCGA-ER-A19M-06A-61D-A23B-08	RAF_RAS
250	TCGA-ER-A19N-06A-11D-A197-08	RAF_RAS
251	TCGA-ER-A19O-06A-11D-A197-08	RAF_RAS
252	TCGA-ER-A19P-06A-11D-A196-08	RAF_RAS
253	TCGA-ER-A19Q-06A-11D-A197-08	RAF_RAS
254	TCGA-ER-A19S-06A-11D-A196-08	RAF_RAS
255	TCGA-ER-A19T-06A-11D-A19A-08	double_WT
256	TCGA-ER-A19T-01A-11D-A19A-08	double_WT
257	TCGA-ER-A19W-06A-41D-A23B-08	RAF_RAS
258	TCGA-ER-A1A1-06A-11D-A197-08	double_WT
259	TCGA-ER-A2NB-01A-12D-A196-08	RAF_RAS
260	TCGA-ER-A2NC-06A-11D-A197-08	RAF_RAS
261	TCGA-ER-A2ND-06A-11D-A196-08	RAF_RAS
262	TCGA-ER-A2NE-06A-21D-A196-08	RAF_RAS
263	TCGA-ER-A2NF-06A-11D-A19A-08	double_WT
264	TCGA-ER-A2NF-01A-11D-A19A-08	double_WT
265	TCGA-ER-A2NG-06A-11D-A196-08	RAF_RAS
266	TCGA-ER-A2NH-06A-11D-A196-08	RAF_RAS
267	TCGA-ER-A3ES-06A-11D-A20D-08	double_WT
268	TCGA-ER-A3ET-06A-11D-A20D-08	double_WT
269	TCGA-ER-A3EV-06A-11D-A20D-08	double_WT
270	TCGA-ER-A3PL-06A-11D-A23B-08	RAF_RAS
271	TCGA-ER-A42H-01A-11D-A24R-08	double_WT
272	TCGA-ER-A42K-06A-11D-A24R-08	RAF_RAS
273	TCGA-ER-A42L-06A-11D-A24R-08	RAF_RAS
274	TCGA-FR-A2OS-01A-11D-A21A-08	double_WT
275	TCGA-FR-A3R1-01A-11D-A23B-08	double_WT
276	TCGA-FR-A3YN-06A-11D-A23B-08	RAF_RAS
277	TCGA-FR-A3YO-06A-11D-A23B-08	double_WT
278	TCGA-FR-A44A-06A-11D-A24R-08	RAF_RAS
279	TCGA-FR-A69P-06A-21D-A30X-08	RAF_RAS
280	TCGA-FS-A1YW-06A-11D-A197-08	RAF_RAS
281	TCGA-FS-A1YX-06A-11D-A197-08	RAF_RAS
282	TCGA-FS-A1YY-06A-11D-A197-08	RAF_RAS
283	TCGA-FS-A1Z0-06A-11D-A197-08	RAF_RAS
284	TCGA-FS-A1Z3-06A-11D-A197-08	RAF_RAS
285	TCGA-FS-A1Z4-06A-11D-A197-08	double_WT
286	TCGA-FS-A1Z7-06A-11D-A197-08	RAF_RAS
287	TCGA-FS-A1ZA-06A-11D-A197-08	double_WT
288	TCGA-FS-A1ZB-06A-12D-A197-08	RAF_RAS
289	TCGA-FS-A1ZC-06A-11D-A197-08	RAF_RAS
290	TCGA-FS-A1ZD-06A-11D-A197-08	RAF_RAS
291	TCGA-FS-A1ZE-06A-11D-A197-08	RAF_RAS
292	TCGA-FS-A1ZF-06A-12D-A197-08	RAF_RAS
293	TCGA-FS-A1ZG-06A-11D-A197-08	double_WT
294	TCGA-FS-A1ZH-06A-11D-A197-08	RAF_RAS
295	TCGA-FS-A1ZJ-06A-12D-A197-08	double_WT
296	TCGA-FS-A1ZK-06A-11D-A197-08	RAF_RAS
297	TCGA-FS-A1ZM-06A-12D-A197-08	RAF_RAS
298	TCGA-FS-A1ZN-01A-11D-A197-08	RAF_RAS
299	TCGA-FS-A1ZP-06A-11D-A197-08	RAF_RAS
300	TCGA-FS-A1ZQ-06A-11D-A197-08	RAF_RAS
301	TCGA-FS-A1ZR-06A-21D-A197-08	RAF_RAS
302	TCGA-FS-A1ZS-06A-12D-A197-08	RAF_RAS
303	TCGA-FS-A1ZT-06A-11D-A197-08	RAF_RAS
304	TCGA-FS-A1ZU-06A-12D-A196-08	double_WT
305	TCGA-FS-A1ZW-06A-12D-A197-08	RAF_RAS
306	TCGA-FS-A1ZY-06A-11D-A197-08	RAF_RAS
307	TCGA-FS-A1ZZ-06A-11D-A197-08	double_WT
308	TCGA-FS-A4F0-06A-11D-A24R-08	double_WT
309	TCGA-FS-A4F4-06A-12D-A25O-08	double_WT
310	TCGA-FS-A4F5-06A-11D-A25O-08	RAF_RAS
311	TCGA-FS-A4F8-06A-11D-A25O-08	RAF_RAS
312	TCGA-FS-A4F9-06A-11D-A24R-08	RAF_RAS
313	TCGA-FS-A4FB-06A-11D-A25O-08	RAF_RAS
314	TCGA-FS-A4FC-06A-11D-A24R-08	double_WT
315	TCGA-FS-A4FD-06A-11D-A25O-08	RAF_RAS
316	TCGA-FW-A3I3-06A-11D-A21A-08	double_WT
317	TCGA-FW-A3TU-06A-11D-A23B-08	double_WT
318	TCGA-FW-A3TV-06A-11D-A23B-08	RAF_RAS
319	TCGA-FW-A5DX-01A-11D-A27K-08	RAF_RAS
320	TCGA-FW-A5DY-06A-11D-A30X-08	RAF_RAS
321	TCGA-GF-A2C7-01A-11D-A197-08	RAF_RAS
322	TCGA-GF-A3OT-06A-23D-A23B-08	RAF_RAS
323	TCGA-GF-A4EO-06A-12D-A24R-08	RAF_RAS
324	TCGA-GF-A6C8-06A-12D-A30X-08	RAF_RAS
325	TCGA-GF-A6C9-06A-11D-A30X-08	RAF_RAS
326	TCGA-GN-A261-06A-12D-A197-08	double_WT
327	TCGA-GN-A262-06A-11D-A196-08	RAF_RAS
328	TCGA-GN-A263-01A-11D-A196-08	RAF_RAS
329	TCGA-GN-A264-06A-11D-A196-08	double_WT
330	TCGA-GN-A265-06A-21D-A197-08	RAF_RAS
331	TCGA-GN-A266-06A-11D-A197-08	double_WT
332	TCGA-GN-A267-06A-21D-A196-08	RAF_RAS
333	TCGA-GN-A268-06A-11D-A196-08	RAF_RAS
334	TCGA-GN-A269-01A-11D-A19A-08	double_WT
335	TCGA-GN-A26A-06A-11D-A19A-08	double_WT
336	TCGA-GN-A26C-01A-11D-A19A-08	double_WT
337	TCGA-GN-A26D-06A-11D-A19A-08	double_WT
338	TCGA-HR-A2OG-01A-21D-A197-08	RAF_RAS
339	TCGA-HR-A2OH-01A-11D-A197-08	RAF_RAS
340	TCGA-IH-A3EA-01A-11D-A20D-08	RAF_RAS
341	TCGA-QB-A6FS-06A-11D-A30X-08	RAF_RAS
342	TCGA-RP-A690-06A-11D-A30X-08	double_WT
343	TCGA-RP-A693-06A-13D-A30X-08	double_WT
344	TCGA-RP-A694-06A-11D-A30X-08	RAF_RAS
345	TCGA-RP-A695-06A-11D-A30X-08	RAF_RAS
