# Supplementary material for: CVE: an R package for interactive variant prioritisation in precision oncology
Source: BMC Med Genomics. 2017 May 25;10:37. doi: 10.1186/s12920-017-0261-6 (PMC5445311; doi:10.1186/s12920-017-0261-6)
Supplement: Supplementary file 5 — Table S4. Csv table listing the 472 TCGA barcodes of melanoma RNA-seq cohort used for co-expression network analysis. (CSV 50 kb) [file 12920_2017_261_MOESM5_ESM.csv]

	TCGA_barcode	RNAseq_file_name
1	TCGA-GN-A4U7-06	unc.edu.00624286-41dd-476f-a63b-d2a5f484bb45.2250168.rsem.genes.normalized_results
2	TCGA-W3-AA1V-06	unc.edu.01c6644f-c721-4f5e-afbc-c220218941d8.2557714.rsem.genes.normalized_results
3	TCGA-FS-A1Z0-06	unc.edu.020f448b-0242-4ff7-912a-4598d0b49055.1211993.rsem.genes.normalized_results
4	TCGA-D9-A3Z1-06	unc.edu.02486980-eb4f-4930-ba27-356e346929b6.1677030.rsem.genes.normalized_results
5	TCGA-WE-A8ZX-06	unc.edu.024d98cb-3e52-4b3e-a07b-aefdee10e571.2431821.rsem.genes.normalized_results
6	TCGA-EB-A5VV-06	unc.edu.02c76d24-f1d2-4029-95b4-8be3bda8fdbe.2251101.rsem.genes.normalized_results
7	TCGA-EB-A51B-01	unc.edu.035590dc-c5f6-461e-9160-b4e2b6faea29.1981954.rsem.genes.normalized_results
8	TCGA-D3-A1Q3-06	unc.edu.03903d4c-2420-49e3-bdb0-8e452333af62.1251137.rsem.genes.normalized_results
9	TCGA-FR-A44A-06	unc.edu.03a38948-5a2d-4451-8103-12f6e0cf4984.1861065.rsem.genes.normalized_results
10	TCGA-EE-A17Z-06	unc.edu.03b25565-6f06-410e-96fc-cd7cfc59ba72.1244475.rsem.genes.normalized_results
11	TCGA-BF-AAP7-01	unc.edu.03bceee5-96ca-49f6-af6b-ce54eea549c0.2555719.rsem.genes.normalized_results
12	TCGA-W3-AA1W-06	unc.edu.050132b1-5052-4af0-bfc0-fae1b5f0f15a.2505507.rsem.genes.normalized_results
13	TCGA-D3-A51G-06	unc.edu.05e46b8a-14f5-4315-9418-25bc9de5c436.2066619.rsem.genes.normalized_results
14	TCGA-Z2-AA3S-06	unc.edu.06873136-901e-4987-8700-55a85ae939af.2535696.rsem.genes.normalized_results
15	TCGA-D3-A51E-06	unc.edu.0770ad2b-1ae6-40bc-9b15-6b5509b8cd84.1971812.rsem.genes.normalized_results
16	TCGA-EE-A3AD-06	unc.edu.08997d9f-db88-4f45-9d76-772cb9acc75d.1220790.rsem.genes.normalized_results
17	TCGA-ER-A19J-06	unc.edu.098ef6ce-5605-407d-90ca-e5ce9c27878f.1286023.rsem.genes.normalized_results
18	TCGA-D3-A5GU-06	unc.edu.0a0e5ca8-09fd-495d-b8df-b7a58c426716.1982254.rsem.genes.normalized_results
19	TCGA-FS-A4FD-06	unc.edu.0a760a83-c33d-4aa6-bbbb-3dc330d376f7.2034022.rsem.genes.normalized_results
20	TCGA-ER-A2ND-06	unc.edu.0b0a2e4a-d939-426b-ba2f-71ad4fcb2565.1226311.rsem.genes.normalized_results
21	TCGA-WE-A8K4-01	unc.edu.0bdb4dc0-c3d9-4a84-8ad3-6b3d3b532eb0.2446063.rsem.genes.normalized_results
22	TCGA-FS-A1ZD-06	unc.edu.0ca8b8b7-f805-4c2a-834d-01790c9d7504.1211953.rsem.genes.normalized_results
23	TCGA-EE-A2M6-06	unc.edu.0d53cf3e-63d6-465b-b1b6-763b9a29dc64.1287994.rsem.genes.normalized_results
24	TCGA-RP-A690-06	unc.edu.0e4d53ba-dd42-41b7-bcfe-ff8b9b5dab07.2137478.rsem.genes.normalized_results
25	TCGA-EE-A2GN-06	unc.edu.0f3ce1eb-6393-4c42-bd47-2cf67ba378ca.1228145.rsem.genes.normalized_results
26	TCGA-WE-AAA0-06	unc.edu.0fcd83db-c7e1-4522-a567-fd22ae73202f.2506642.rsem.genes.normalized_results
27	TCGA-EE-A29V-06	unc.edu.0fce8c31-15af-4558-9c50-341d447ff5d5.1228667.rsem.genes.normalized_results
28	TCGA-EB-A6R0-01	unc.edu.10f253bd-1cdd-4515-a7fa-b9ed6e1a1790.2251196.rsem.genes.normalized_results
29	TCGA-DA-A1HV-06	unc.edu.11e4b666-d6e8-4b8d-9340-5ac8ac3979e6.1286721.rsem.genes.normalized_results
30	TCGA-ER-A19T-06	unc.edu.12273db4-5bb3-4529-aaad-cc4b486c85c5.1035314.rsem.genes.normalized_results
31	TCGA-GN-A8LK-06	unc.edu.122a3171-ae69-4f0b-874d-8563ad05a510.2431853.rsem.genes.normalized_results
32	TCGA-D3-A5GL-06	unc.edu.12751dec-ada5-46b2-a86e-090c82a830cb.1983182.rsem.genes.normalized_results
33	TCGA-FS-A4F2-06	unc.edu.12a67d85-e880-4c38-9987-1f25741b5968.1861146.rsem.genes.normalized_results
34	TCGA-EE-A2GO-06	unc.edu.12fc6374-32ac-45d4-a09a-8fb71d69d953.1228630.rsem.genes.normalized_results
35	TCGA-D3-A8GQ-06	unc.edu.1306850b-f5cf-457d-bf51-0caab2b7b834.2446227.rsem.genes.normalized_results
36	TCGA-EB-A1NK-01	unc.edu.132fbce2-00f3-4ae7-ba18-03bd55529d5a.1218813.rsem.genes.normalized_results
37	TCGA-FW-A3I3-06	unc.edu.13dd0afe-2ac9-4a9a-a7f1-a807dc33a787.1384492.rsem.genes.normalized_results
38	TCGA-D9-A1X3-06	unc.edu.1589f6a7-211a-458f-a2ad-72c2c175b5e5.1288052.rsem.genes.normalized_results
39	TCGA-D3-A8GP-06	unc.edu.15a623d2-4076-4e40-a3d9-31869b56b0e9.2445950.rsem.genes.normalized_results
40	TCGA-FS-A1ZA-06	unc.edu.16568b2b-562c-4f74-b1b9-a3888d6dfc04.1228595.rsem.genes.normalized_results
41	TCGA-GN-A4U4-06	unc.edu.166144b5-1d22-4a3a-84a9-31bc04e3560f.2250381.rsem.genes.normalized_results
42	TCGA-EB-A3XB-01	unc.edu.16e9cf50-2b80-4501-b7c9-b44494842a14.1642575.rsem.genes.normalized_results
43	TCGA-WE-A8ZN-06	unc.edu.18310f27-87d8-4c31-bba8-2f80f400ee17.2431789.rsem.genes.normalized_results
44	TCGA-GN-A268-06	unc.edu.1898ace6-5eda-42da-a355-5e55203d7e13.1226006.rsem.genes.normalized_results
45	TCGA-D3-A1Q8-06	unc.edu.18bfebc6-f546-4154-ad8d-b65706af6547.1250350.rsem.genes.normalized_results
46	TCGA-D3-A1QA-06	unc.edu.194ed685-060c-4577-99b9-86238e24c17c.1218433.rsem.genes.normalized_results
47	TCGA-D3-A2JL-06	unc.edu.1a3eaaf1-b020-4db5-abc0-dfce056649fb.1289282.rsem.genes.normalized_results
48	TCGA-EB-A5SG-06	unc.edu.1a52c8ac-cabd-4623-98d8-93ee225ab57a.2147363.rsem.genes.normalized_results
49	TCGA-BF-A5ER-01	unc.edu.1a8747a6-dc84-4a6e-9d32-ebd2c517775e.1982554.rsem.genes.normalized_results
50	TCGA-YG-AA3O-06	unc.edu.1ae15391-868a-4aa6-993a-c06e3b4e37ba.2485377.rsem.genes.normalized_results
51	TCGA-FR-A729-06	unc.edu.1b01e4e9-83b9-4bb0-8bef-c6e5d8c78280.2397313.rsem.genes.normalized_results
52	TCGA-EB-A5SH-06	unc.edu.1b2499f7-bb3e-472a-8216-68b2e137357c.2147162.rsem.genes.normalized_results
53	TCGA-EE-A29P-06	unc.edu.1b970dc3-8bf2-4b48-8631-d9d61b05535d.1237816.rsem.genes.normalized_results
54	TCGA-DA-A3F8-06	unc.edu.1beadfbe-9b12-4acb-85bf-3becb75fd573.1385649.rsem.genes.normalized_results
55	TCGA-D3-A51K-06	unc.edu.1cbf47c5-0030-42fd-801c-2188a84008b4.1971843.rsem.genes.normalized_results
56	TCGA-D3-A5GO-06	unc.edu.1d1a1d5e-fdfe-4251-93ec-c89b65bb341e.1982307.rsem.genes.normalized_results
57	TCGA-EE-A3J7-06	unc.edu.1dcb8c9f-677e-4884-a119-50460646ba33.1386643.rsem.genes.normalized_results
58	TCGA-EB-A5UL-06	unc.edu.1df21d4e-5070-4d13-897a-a6f124758589.2147549.rsem.genes.normalized_results
59	TCGA-EE-A2A1-06	unc.edu.1e140ddc-259f-4f83-b5c5-5cbeb3617fb3.1262250.rsem.genes.normalized_results
60	TCGA-DA-A1HY-06	unc.edu.1e4be071-ebc0-4eba-b66f-abd178f60ea1.1252359.rsem.genes.normalized_results
61	TCGA-FS-A1YY-06	unc.edu.1fbac9dc-90e1-4421-a65d-292ddbad0b4e.1215373.rsem.genes.normalized_results
62	TCGA-EE-A2MU-06	unc.edu.1fd474c9-0ccd-44f3-bf7b-9bb6a2a1e297.1220350.rsem.genes.normalized_results
63	TCGA-FW-A3TV-06	unc.edu.204579ec-d4c2-4a36-9231-f0c82f62de12.1563750.rsem.genes.normalized_results
64	TCGA-FR-A3R1-01	unc.edu.207051f1-5725-4c9b-9ac8-e4df261b4c94.1564102.rsem.genes.normalized_results
65	TCGA-EB-A42Z-01	unc.edu.211b5190-b873-4c7c-858e-d0b321ac8ffb.1846157.rsem.genes.normalized_results
66	TCGA-EE-A2M8-06	unc.edu.21a2d09c-5447-4a58-b6eb-b4d167d7b370.1227197.rsem.genes.normalized_results
67	TCGA-QB-AA9O-06	unc.edu.22023637-13d9-45d0-9641-0a6bf3eb9e53.2540155.rsem.genes.normalized_results
68	TCGA-FS-A1Z3-06	unc.edu.22b2c106-e714-4289-bdfc-a9933f055023.1463320.rsem.genes.normalized_results
69	TCGA-FS-A1ZU-06	unc.edu.23f183f4-735e-4361-940c-e09edd6f2d2a.1228318.rsem.genes.normalized_results
70	TCGA-XV-AAZV-01	unc.edu.248868a4-376a-41fa-869f-e2bfedc14f42.2548674.rsem.genes.normalized_results
71	TCGA-D3-A51J-06	unc.edu.248f1608-e917-430a-9ac0-130c5bed3a29.1973347.rsem.genes.normalized_results
72	TCGA-ER-A2NF-01	unc.edu.24b64a2a-72d2-49a7-b6ac-33654632b85a.1214861.rsem.genes.normalized_results
73	TCGA-EE-A29E-06	unc.edu.24e9d763-4fc9-4806-90f7-6aeda279bc8f.1092672.rsem.genes.normalized_results
74	TCGA-W3-A824-06	unc.edu.2535f39c-5024-4596-8e96-76ccae28e9ca.2391929.rsem.genes.normalized_results
75	TCGA-W3-A825-06	unc.edu.2553c98d-ef57-4a19-881a-556c5aca29b4.2392119.rsem.genes.normalized_results
76	TCGA-EE-A184-06	unc.edu.2555472f-e74d-48c6-8c4f-54a52767e8c4.1286234.rsem.genes.normalized_results
77	TCGA-DA-A1IB-06	unc.edu.25672b5b-2ac2-41dc-9aa0-a9968d05430d.1287976.rsem.genes.normalized_results
78	TCGA-D3-A8GL-06	unc.edu.25f18340-6e6a-4d7e-a8c8-51466d436794.2440318.rsem.genes.normalized_results
79	TCGA-GF-A6C8-06	unc.edu.261b4ef8-1e68-4179-826b-8c4122502df4.2139054.rsem.genes.normalized_results
80	TCGA-EB-A3Y6-01	unc.edu.263de7ad-d70e-4e10-b406-1d2e368a99b2.1677227.rsem.genes.normalized_results
81	TCGA-D9-A3Z3-06	unc.edu.26641854-14ae-4797-b404-f3a143892bc9.1813300.rsem.genes.normalized_results
82	TCGA-D3-A2JB-06	unc.edu.275c0be2-e74b-4926-8490-cc5ad687b240.1249056.rsem.genes.normalized_results
83	TCGA-D3-A1QA-07	unc.edu.278783a2-646d-4669-b153-c0ba3deab9cf.2449175.rsem.genes.normalized_results
84	TCGA-D3-A51T-06	unc.edu.279e2d3b-f060-4afa-a26e-673a4af821d4.1971438.rsem.genes.normalized_results
85	TCGA-BF-A1PZ-01	unc.edu.27bf4227-d8a9-4048-af7e-01c6d5d0e777.1288520.rsem.genes.normalized_results
86	TCGA-EE-A2GU-06	unc.edu.284fadfc-0c63-44ef-a464-0a62f1173e6b.1247554.rsem.genes.normalized_results
87	TCGA-ER-A19Q-06	unc.edu.28732e92-e7b8-43bf-8c40-0053b54bcc96.1034898.rsem.genes.normalized_results
88	TCGA-GN-A262-06	unc.edu.2988e553-2978-4d25-b6b0-0c2d2147c5d8.1228688.rsem.genes.normalized_results
89	TCGA-FW-A3R5-06	unc.edu.2a382958-2b06-4f44-8e21-e2a5bf2f5d15.1563331.rsem.genes.normalized_results
90	TCGA-ER-A19H-06	unc.edu.2a49e3c0-0263-422e-9fb9-6eea8727353e.1228334.rsem.genes.normalized_results
91	TCGA-EB-A5UN-06	unc.edu.2ab62da1-4896-4aab-b598-a95d033d93de.2137231.rsem.genes.normalized_results
92	TCGA-DA-A3F5-06	unc.edu.2b6b5499-a092-4fb6-a670-ad599db4f2cb.1393483.rsem.genes.normalized_results
93	TCGA-DA-A1I4-06	unc.edu.2c685f5e-c907-48f1-aec9-ff4fa365823c.1241064.rsem.genes.normalized_results
94	TCGA-WE-A8ZY-06	unc.edu.2cb0b819-6151-41ae-8c9a-e1e5d928e8d5.2432108.rsem.genes.normalized_results
95	TCGA-FR-A69P-06	unc.edu.2d65394f-fb80-49ef-9f3e-f37f77ac404f.2136961.rsem.genes.normalized_results
96	TCGA-FS-A4F0-06	unc.edu.2d882bfb-7efe-404c-8431-3cbfe3957ee0.1861919.rsem.genes.normalized_results
97	TCGA-GN-A265-06	unc.edu.2dd91279-ad0a-4ea5-b30a-df8c1c622da6.1389379.rsem.genes.normalized_results
98	TCGA-BF-A3DL-01	unc.edu.2e00b580-b6b7-433e-88e8-69a75fae592f.1385064.rsem.genes.normalized_results
99	TCGA-D3-A51H-06	unc.edu.2e36ce5c-b206-49d8-a5b9-3280c8054550.1971886.rsem.genes.normalized_results
100	TCGA-BF-AAP4-01	unc.edu.2f479383-aae6-4537-8230-d095722078be.2560499.rsem.genes.normalized_results
101	TCGA-ER-A197-06	unc.edu.30e65995-e4e6-40c0-a8af-823cc6fde4a8.1219647.rsem.genes.normalized_results
102	TCGA-ER-A19K-01	unc.edu.30f9edcc-a7d4-40fd-82d9-238fcd6c08b0.1248309.rsem.genes.normalized_results
103	TCGA-EE-A2GR-06	unc.edu.30fbb6c0-c79f-493b-b5c7-d8f820da9821.1239779.rsem.genes.normalized_results
104	TCGA-ER-A19P-06	unc.edu.3119d879-fd30-4eab-8abd-3a787a9929ba.1288360.rsem.genes.normalized_results
105	TCGA-EE-A3J5-06	unc.edu.315e9fee-404c-4f59-829b-d769e965c87e.1385479.rsem.genes.normalized_results
106	TCGA-FS-A1ZT-06	unc.edu.31f009cc-8211-45db-b74b-416bab8c30df.1035112.rsem.genes.normalized_results
107	TCGA-FS-A1ZE-06	unc.edu.3267f325-3689-4fe6-b539-44678ba7dd84.1216021.rsem.genes.normalized_results
108	TCGA-FR-A726-01	unc.edu.327c179d-b8d0-4e9b-9e0a-54d1b2e649b2.2250824.rsem.genes.normalized_results
109	TCGA-EE-A2GT-06	unc.edu.32cf555c-9de8-4de4-ba4a-a729ac88e8ba.1223398.rsem.genes.normalized_results
110	TCGA-ER-A193-06	unc.edu.33f43961-b32d-46fc-ba11-264f1101e78d.1220433.rsem.genes.normalized_results
111	TCGA-EE-A2GP-06	unc.edu.34049292-a4b9-4a3a-94be-e1febcecc848.1225076.rsem.genes.normalized_results
112	TCGA-YD-A89C-06	unc.edu.348e83c0-ddd5-49ab-982e-1741990cbd2a.2441276.rsem.genes.normalized_results
113	TCGA-D3-A3CB-06	unc.edu.3628e70e-e657-4c7c-a2ba-e3781a3b2c96.1227650.rsem.genes.normalized_results
114	TCGA-EE-A29H-06	unc.edu.3663854a-fbf6-4734-a968-7a64b16b63b0.1285345.rsem.genes.normalized_results
115	TCGA-FR-A3YN-06	unc.edu.36669a48-fd56-4718-aa90-b9d39a65bb57.1564126.rsem.genes.normalized_results
116	TCGA-EE-A2MJ-06	unc.edu.3669c448-0958-458b-a4f8-6fe064deb817.1220572.rsem.genes.normalized_results
117	TCGA-D3-A1QB-06	unc.edu.36ef1cbb-f448-464b-9727-4d3f2f63d76c.1247630.rsem.genes.normalized_results
118	TCGA-ER-A194-01	unc.edu.376614bb-480e-4a7f-9539-da6ce053988a.1238938.rsem.genes.normalized_results
119	TCGA-ER-A19W-06	unc.edu.381b7a17-fcac-45cf-90e8-8663262ec2ac.1677166.rsem.genes.normalized_results
120	TCGA-D3-A8GE-06	unc.edu.38341bc7-a1b6-4599-adba-03163cf0a5c0.2448855.rsem.genes.normalized_results
121	TCGA-ER-A19A-06	unc.edu.386af7d3-6cfb-458e-a451-1faece442b9e.1246596.rsem.genes.normalized_results
122	TCGA-GN-A4U5-01	unc.edu.38755f31-a099-45fa-bb17-d78773e405ca.2250111.rsem.genes.normalized_results
123	TCGA-FS-A1ZY-06	unc.edu.390a7d6b-023d-4895-9b5c-f65bbb628ff1.1249861.rsem.genes.normalized_results
124	TCGA-DA-A95Y-06	unc.edu.391d3fdd-34fb-4ac3-ac85-fe7b374c144b.2446162.rsem.genes.normalized_results
125	TCGA-EE-A3JD-06	unc.edu.3ada0d86-a7dd-4ef8-ab88-bff478010c5e.1319653.rsem.genes.normalized_results
126	TCGA-FW-A5DY-06	unc.edu.3b07667b-295b-41c9-a3b7-28ebb409fef1.2147050.rsem.genes.normalized_results
127	TCGA-D9-A6EA-06	unc.edu.3b2af3d9-31f1-4075-8a42-2e4f371cd0a6.2147749.rsem.genes.normalized_results
128	TCGA-GN-A26D-06	unc.edu.3baa2420-61dc-4896-85d2-035be9927bd1.1228443.rsem.genes.normalized_results
129	TCGA-EE-A29W-06	unc.edu.3bdd32fc-608b-4559-b219-bd57548cb29a.1240952.rsem.genes.normalized_results
130	TCGA-DA-A960-01	unc.edu.3be3b469-ecaa-4dc7-899b-8dede47b28d7.2445898.rsem.genes.normalized_results
131	TCGA-EE-A29R-06	unc.edu.3bf6d735-504c-4d36-be6d-ca1a7aaad836.1093318.rsem.genes.normalized_results
132	TCGA-ER-A2NH-06	unc.edu.3c286a47-d3f3-4ef8-acb5-203a6e75881c.1237177.rsem.genes.normalized_results
133	TCGA-EE-A2MN-06	unc.edu.3c377bc7-e299-437b-89b5-62ae8a82675d.1221859.rsem.genes.normalized_results
134	TCGA-D3-A2J8-06	unc.edu.3c8801a6-e38d-43bd-a9d4-7bc5186f0617.1221688.rsem.genes.normalized_results
135	TCGA-ER-A2NE-06	unc.edu.3cce17b1-469d-4eae-98d1-e20b472c4176.1228274.rsem.genes.normalized_results
136	TCGA-WE-A8ZQ-06	unc.edu.3df4a91c-dae7-45e4-90e5-2b4fc1ae0925.2462489.rsem.genes.normalized_results
137	TCGA-EB-A4OY-01	unc.edu.3f0e21a1-5cc9-4ff0-81c2-4d67a440dca2.2034701.rsem.genes.normalized_results
138	TCGA-GN-A266-06	unc.edu.400b226d-d5a5-444a-9b0e-33c6c7252d1e.1213230.rsem.genes.normalized_results
139	TCGA-FS-A1ZG-06	unc.edu.40cd8ac3-db5e-4295-9dbd-d891885cead5.1227946.rsem.genes.normalized_results
140	TCGA-WE-AAA4-06	unc.edu.4151ec0a-ecb0-4b7f-bd88-24ff382d2010.2506595.rsem.genes.normalized_results
141	TCGA-ER-A1A1-06	unc.edu.41c85504-a18f-437e-a05a-740e7faaea41.1035396.rsem.genes.normalized_results
142	TCGA-D3-A8GK-06	unc.edu.42017e68-f474-4c5c-8849-9d85534f73cf.2446096.rsem.genes.normalized_results
143	TCGA-ER-A19S-06	unc.edu.42369f63-d51b-481e-867b-d0b398cf4c88.1225840.rsem.genes.normalized_results
144	TCGA-WE-A8K5-06	unc.edu.42b44ed6-6b89-478f-a045-0e52d49ed062.2432114.rsem.genes.normalized_results
145	TCGA-W3-AA21-06	unc.edu.430b47b5-5751-4443-8c73-642f79fc1ccd.2484075.rsem.genes.normalized_results
146	TCGA-GF-A6C9-06	unc.edu.454aa611-1004-4e70-ba50-276f75b72113.2139049.rsem.genes.normalized_results
147	TCGA-FW-A3TU-06	unc.edu.45b849c2-a006-4b63-90ff-206182dfc5a3.1563501.rsem.genes.normalized_results
148	TCGA-FS-A1Z7-06	unc.edu.4673424c-68f8-4ee3-aacc-926e4a32c2be.1241547.rsem.genes.normalized_results
149	TCGA-EE-A29A-06	unc.edu.471aa847-0e7e-4ec5-bb50-c0df66260f91.1239453.rsem.genes.normalized_results
150	TCGA-EE-A2GL-06	unc.edu.478d662b-3ca6-48ba-85ce-efd70fa86f92.1228680.rsem.genes.normalized_results
151	TCGA-EE-A29G-06	unc.edu.4806a9ce-6f74-4e66-a45f-1ff7bbe39aea.1227692.rsem.genes.normalized_results
152	TCGA-D3-A2JF-06	unc.edu.4837761d-62c2-42b1-aea5-22caca405637.1092358.rsem.genes.normalized_results
153	TCGA-FR-A7U9-06	unc.edu.48b5606d-060d-4026-a899-4c4f9bfe64f9.2396987.rsem.genes.normalized_results
154	TCGA-EB-A82B-01	unc.edu.48b96bbc-d36e-4f95-ae88-ea708d2d33ff.2389766.rsem.genes.normalized_results
155	TCGA-EE-A3JE-06	unc.edu.4a379a56-c92f-4ed8-8d9f-513b4737ec31.1319615.rsem.genes.normalized_results
156	TCGA-D3-A2JK-06	unc.edu.4a74dbdf-f817-47ce-a162-415535183bf4.1208046.rsem.genes.normalized_results
157	TCGA-BF-A3DJ-01	unc.edu.4a78ff4a-a904-4fbe-abe6-2aa51b15c0ab.1386136.rsem.genes.normalized_results
158	TCGA-FS-A1ZS-06	unc.edu.4bf69802-8bd2-4463-8c33-cf5360bf0262.1212078.rsem.genes.normalized_results
159	TCGA-3N-A9WB-06	unc.edu.4c243ea9-dfe1-42f0-a887-3c901fb38542.2477746.rsem.genes.normalized_results
160	TCGA-OD-A75X-06	unc.edu.4eadf1bf-2a42-4de6-9710-86350c2fe144.2246596.rsem.genes.normalized_results
161	TCGA-D3-A5GR-06	unc.edu.4f8a1027-ed36-4171-8d23-c6a4b089fe5e.1982378.rsem.genes.normalized_results
162	TCGA-BF-AAP1-01	unc.edu.50b143bf-7283-468a-855b-63aadd98496a.2488294.rsem.genes.normalized_results
163	TCGA-EE-A29Q-06	unc.edu.50c829d7-c1cb-46dc-a17d-f2cdcfa8e8a6.1261395.rsem.genes.normalized_results
164	TCGA-BF-A5EO-01	unc.edu.51627bee-72ff-4b4d-8df1-df5043766d43.1983447.rsem.genes.normalized_results
165	TCGA-ER-A19C-06	unc.edu.533156e6-19df-4bef-9d3f-e78c6361b4da.1287271.rsem.genes.normalized_results
166	TCGA-D3-A2J7-06	unc.edu.53542d3e-e875-46b5-9ace-a736f2ad1ac8.1091570.rsem.genes.normalized_results
167	TCGA-EE-A3AH-06	unc.edu.5355bc61-3358-4261-9a6a-cd9950b91ee5.1220267.rsem.genes.normalized_results
168	TCGA-EB-A41B-01	unc.edu.53bce93f-fa43-4596-839b-5d7d258de40c.1846482.rsem.genes.normalized_results
169	TCGA-ER-A2NG-06	unc.edu.5545eb61-9b5e-4a93-964a-480597237267.1228506.rsem.genes.normalized_results
170	TCGA-D3-A3ML-06	unc.edu.558ff190-9821-4d09-a9cd-dcc5f3e11b49.1324466.rsem.genes.normalized_results
171	TCGA-EE-A3AE-06	unc.edu.55ad742e-cc71-4ebe-9f91-8242d60b46e0.1221596.rsem.genes.normalized_results
172	TCGA-EE-A2GD-06	unc.edu.55cb57c2-be44-4e16-94b7-aa58307b12b8.1254086.rsem.genes.normalized_results
173	TCGA-ER-A2NF-06	unc.edu.55ef7beb-1c9f-47e4-805a-900b935a5d8c.1246889.rsem.genes.normalized_results
174	TCGA-EE-A17Y-06	unc.edu.55f50a7b-5448-4895-81bc-578eecbd7680.1240838.rsem.genes.normalized_results
175	TCGA-GF-A2C7-01	unc.edu.5798deb1-2248-474f-b0cd-20c966128d9d.1228555.rsem.genes.normalized_results
176	TCGA-EB-A41A-01	unc.edu.57e2418c-e87f-4dcd-9e9d-1e2eb4e68ef0.1846713.rsem.genes.normalized_results
177	TCGA-FS-A1ZF-06	unc.edu.589feea4-d8ea-4c3f-9d63-367ba1488465.1258992.rsem.genes.normalized_results
178	TCGA-D3-A1Q4-06	unc.edu.58b46ddc-3b28-4b48-a981-27ac9ef23283.1248186.rsem.genes.normalized_results
179	TCGA-EE-A29X-06	unc.edu.58d8d333-2db3-414a-b8c6-22e28d79403b.1226600.rsem.genes.normalized_results
180	TCGA-GN-A267-06	unc.edu.58fd742d-535c-494e-bb28-1bb908bfa294.1224893.rsem.genes.normalized_results
181	TCGA-D9-A3Z4-01	unc.edu.596101f8-7371-46ab-b3c6-d54355719064.1787147.rsem.genes.normalized_results
182	TCGA-XV-AAZY-01	unc.edu.5a1b46dc-3819-4e1b-b5e6-a4240da025a8.2548560.rsem.genes.normalized_results
183	TCGA-GN-A4U9-06	unc.edu.5a2bb92e-0429-42c3-90af-816fff63e202.2251085.rsem.genes.normalized_results
184	TCGA-EE-A2GC-06	unc.edu.5ac1f533-a9f3-4a5e-a25f-4b04ffcf50b6.1041973.rsem.genes.normalized_results
185	TCGA-EE-A183-06	unc.edu.5ad500eb-a97f-42cf-b0cd-1d5ce0f3584d.1244913.rsem.genes.normalized_results
186	TCGA-EB-A85J-01	unc.edu.5c49d176-0f55-4312-91f9-32457304966e.2389411.rsem.genes.normalized_results
187	TCGA-EE-A29D-06	unc.edu.5c8adf9a-05bc-4690-a057-4638de231d93.1250118.rsem.genes.normalized_results
188	TCGA-FS-A1YW-06	unc.edu.5d1230b6-ab63-417c-bf40-de9316043024.1228544.rsem.genes.normalized_results
189	TCGA-EE-A29S-06	unc.edu.5d3aa73e-ce8e-409d-ab73-bdc6d28bb956.1092782.rsem.genes.normalized_results
190	TCGA-DA-A1HW-06	unc.edu.5d4390cc-c091-4844-b40c-f936ab881e61.1251031.rsem.genes.normalized_results
191	TCGA-ER-A19T-01	unc.edu.5df3d0b7-2531-4e68-b076-8780763dd6cc.1228078.rsem.genes.normalized_results
192	TCGA-FR-A8YE-06	unc.edu.5e9cd2f3-9d5e-4a76-88ab-4928c712981f.2432189.rsem.genes.normalized_results
193	TCGA-ER-A19B-06	unc.edu.5eb1264b-f257-4b2e-8078-9baaefd51b7a.1220555.rsem.genes.normalized_results
194	TCGA-EE-A2ML-06	unc.edu.5f104bd0-e54a-4896-805e-7c51024fb826.1220308.rsem.genes.normalized_results
195	TCGA-EE-A2GI-06	unc.edu.5f75a7a1-a36b-4ddc-adc7-7de26854f0b2.1245312.rsem.genes.normalized_results
196	TCGA-EE-A2A6-06	unc.edu.5f92f983-1ec8-4bfd-b477-8118d31a02e3.1092955.rsem.genes.normalized_results
197	TCGA-ER-A195-06	unc.edu.5f9b87f7-a92d-49c6-b84e-b84b92a637cf.1241081.rsem.genes.normalized_results
198	TCGA-YG-AA3P-06	unc.edu.601934c4-5d48-440e-a17d-29c98e3d93fd.2506182.rsem.genes.normalized_results
199	TCGA-EB-A4IQ-01	unc.edu.627117b2-d9b5-4549-92e3-8677ddfdd1c9.2014330.rsem.genes.normalized_results
200	TCGA-EE-A3AF-06	unc.edu.62a9e3ff-39a3-4a87-ae5b-9f5b0bd312a5.1225137.rsem.genes.normalized_results
201	TCGA-EE-A2MK-06	unc.edu.634e6e3a-bbfa-4be9-bcde-b8d0c53b22d9.1225038.rsem.genes.normalized_results
202	TCGA-DA-A1I5-06	unc.edu.641b06e6-a787-4ad1-9bfa-ea27eb675829.1251093.rsem.genes.normalized_results
203	TCGA-EE-A2GM-06	unc.edu.64995aa9-6bc3-4518-8694-4fa5a8d9b081.1229005.rsem.genes.normalized_results
204	TCGA-WE-A8K1-06	unc.edu.652715e1-ffe5-4913-9dce-457f8ed8c337.2462568.rsem.genes.normalized_results
205	TCGA-DA-A1IA-06	unc.edu.6638cd8e-932b-438a-8c14-9aa5c87e9cf3.1286116.rsem.genes.normalized_results
206	TCGA-BF-A5EQ-01	unc.edu.66a4ff31-c95c-4c76-8e91-1ae3c76e313c.1983648.rsem.genes.normalized_results
207	TCGA-FS-A1ZB-06	unc.edu.67bb0e7f-a5f6-44c4-b5d4-6566094de00a.1246241.rsem.genes.normalized_results
208	TCGA-D9-A148-06	unc.edu.6881e2cc-96b3-4d5b-a0b5-852b4d94bfea.1251195.rsem.genes.normalized_results
209	TCGA-D3-A2JN-06	unc.edu.68856b27-6609-4a25-b470-d11b74452374.1287556.rsem.genes.normalized_results
210	TCGA-EE-A3JA-06	unc.edu.68e90f56-7070-47e8-874f-9e7c45bd84fd.1319538.rsem.genes.normalized_results
211	TCGA-EB-A3HV-01	unc.edu.698d84bf-2cf3-4d9e-b899-8152052a7fbc.1384832.rsem.genes.normalized_results
212	TCGA-D3-A3CE-06	unc.edu.6a0f60ed-8539-4963-84a9-4796ca46f505.1288581.rsem.genes.normalized_results
213	TCGA-BF-AAP6-01	unc.edu.6b3487fa-abd6-4b9a-8e6e-6897b8461e46.2560921.rsem.genes.normalized_results
214	TCGA-EE-A2MP-06	unc.edu.6b3cfa2d-5fe6-43d6-b032-2938f83cbf21.1221816.rsem.genes.normalized_results
215	TCGA-RP-A6K9-06	unc.edu.6bf0259e-8b61-4b97-97a3-ccea8a0fa44f.2386636.rsem.genes.normalized_results
216	TCGA-D9-A6EC-06	unc.edu.6cf6c8d5-4883-40a2-9a5c-0041f8f073de.2147625.rsem.genes.normalized_results
217	TCGA-ER-A19M-06	unc.edu.6d0395f6-4eb7-4dba-bfbe-e2e728482e37.1677244.rsem.genes.normalized_results
218	TCGA-EB-A44R-06	unc.edu.6d6ae00d-66bd-4a2b-9715-9b7347d1035e.2014657.rsem.genes.normalized_results
219	TCGA-EE-A2MM-06	unc.edu.6e4145d0-e417-4690-8956-c5d1c1194fe3.1221971.rsem.genes.normalized_results
220	TCGA-BF-AAOU-01	unc.edu.6e57fc3b-7e9d-4a9b-a1e7-77d4435c5b72.2539724.rsem.genes.normalized_results
221	TCGA-FS-A1ZQ-06	unc.edu.6ec8e49a-35db-469e-9e7a-0d8cdfcc0607.1035424.rsem.genes.normalized_results
222	TCGA-D9-A6E9-06	unc.edu.6f7cf94c-44f1-4ad0-816b-6100e53ea887.2147688.rsem.genes.normalized_results
223	TCGA-IH-A3EA-01	unc.edu.6fc0166f-628f-4ff4-9f50-99ecc4c54337.2115568.rsem.genes.normalized_results
224	TCGA-QB-A6FS-06	unc.edu.702fd339-2f1b-4db8-8948-8a58f69f53fb.2137186.rsem.genes.normalized_results
225	TCGA-D3-A3C6-06	unc.edu.7085dbbb-eb5b-4aa9-af1f-280c9dbc98e5.1240850.rsem.genes.normalized_results
226	TCGA-ER-A2NC-06	unc.edu.71c7d343-4528-450f-b743-b8e7988714ea.1241319.rsem.genes.normalized_results
227	TCGA-FR-A8YD-06	unc.edu.72f09d56-23d1-4cd8-9312-52ea1dfd94c8.2431907.rsem.genes.normalized_results
228	TCGA-EE-A29T-06	unc.edu.73290cd5-d727-49d3-b054-c40e15ebc233.1094393.rsem.genes.normalized_results
229	TCGA-XV-AAZW-01	unc.edu.7355574a-71bd-48a1-adaa-1390d173fca3.2548745.rsem.genes.normalized_results
230	TCGA-EE-A29N-06	unc.edu.7390099e-8926-4ae0-a0cd-99426c6e4a1d.1228741.rsem.genes.normalized_results
231	TCGA-D3-A5GN-06	unc.edu.73a8105e-c356-4a7e-888c-feb5339074fb.1981805.rsem.genes.normalized_results
232	TCGA-BF-A1PX-01	unc.edu.73b2e2ac-aafd-40e7-8759-ffa226f04a3b.1228241.rsem.genes.normalized_results
233	TCGA-GN-A26A-06	unc.edu.74d3061c-1507-45bb-9aea-f8a8046f8046.1386112.rsem.genes.normalized_results
234	TCGA-D3-A3MR-06	unc.edu.74eca830-636b-4549-8887-f2d73312ef21.1388130.rsem.genes.normalized_results
235	TCGA-D3-A3C7-06	unc.edu.75838292-c5fe-45f1-8fa5-94403cfc3bdf.1243035.rsem.genes.normalized_results
236	TCGA-ER-A3PL-06	unc.edu.76df8bb7-5ea9-4eec-91f3-0aa571aa0660.1677138.rsem.genes.normalized_results
237	TCGA-FS-A1YX-06	unc.edu.789ad7d7-2428-4ca2-a05f-0930b093e1d8.1215135.rsem.genes.normalized_results
238	TCGA-D9-A4Z3-01	unc.edu.789b2b10-3286-44ba-af24-a8f176a51ad8.2066637.rsem.genes.normalized_results
239	TCGA-EB-A5SE-01	unc.edu.7a6ac7a6-7668-42eb-a64d-7af67b3a7da3.2147488.rsem.genes.normalized_results
240	TCGA-WE-A8JZ-06	unc.edu.7b989b5a-5fa8-4996-afe7-1d1192d82437.2447955.rsem.genes.normalized_results
241	TCGA-ER-A19E-06	unc.edu.7c23f39f-6b3f-41d8-bb17-c35788b2b060.1227148.rsem.genes.normalized_results
242	TCGA-D3-A8GB-06	unc.edu.7c990bc0-5ce0-452a-afc5-0b42f3bbddbd.2440720.rsem.genes.normalized_results
243	TCGA-EE-A3AC-06	unc.edu.7c9fd31d-7fea-4178-be9f-75619ff9ff08.1220777.rsem.genes.normalized_results
244	TCGA-GN-A8LN-01	unc.edu.7cdb2990-a8b2-4a0c-b7ed-80e65fef466a.2446199.rsem.genes.normalized_results
245	TCGA-GN-A4U3-06	unc.edu.7cecef67-73bf-4003-821c-e42ce6adfab7.2250211.rsem.genes.normalized_results
246	TCGA-DA-A1IC-06	unc.edu.7e21edf0-fc0d-416d-82f0-a29e97f683d3.1287537.rsem.genes.normalized_results
247	TCGA-D3-A3MO-06	unc.edu.7eb0de2d-f2b7-4bbd-bfdf-38f9205dfcd9.1322625.rsem.genes.normalized_results
248	TCGA-ER-A196-01	unc.edu.7f8bad33-c92b-48f6-99b1-2165784efd8f.1224726.rsem.genes.normalized_results
249	TCGA-DA-A1I7-06	unc.edu.8000da33-0855-41b1-8ff8-503c8a7293a0.1250222.rsem.genes.normalized_results
250	TCGA-EE-A2M5-06	unc.edu.800e0be9-64ca-43ff-8518-f18c15d0cefa.1286506.rsem.genes.normalized_results
251	TCGA-D3-A2JO-06	unc.edu.8105c994-1a91-4514-a22e-64a2bdc5fec2.1256216.rsem.genes.normalized_results
252	TCGA-FS-A4F5-06	unc.edu.835b36a5-39ab-4c39-ae0a-50d235b19b93.2034254.rsem.genes.normalized_results
253	TCGA-EB-A5FP-01	unc.edu.83b592f7-21ce-4e32-aaf4-3f9402f48284.1982576.rsem.genes.normalized_results
254	TCGA-D3-A1Q9-06	unc.edu.83e1f144-8970-4d50-961d-51493ba417f3.1249012.rsem.genes.normalized_results
255	TCGA-ER-A199-06	unc.edu.862b334e-5cdd-4e05-b2db-8a5cbe64b097.1227016.rsem.genes.normalized_results
256	TCGA-ER-A42K-06	unc.edu.8706ced2-3f6d-412e-872b-2d5c08996ee1.1860871.rsem.genes.normalized_results
257	TCGA-DA-A95X-06	unc.edu.88441fa0-588f-4829-a353-a6b845c90333.2432163.rsem.genes.normalized_results
258	TCGA-D9-A4Z6-06	unc.edu.88d7b0f7-b9cf-49e7-b310-900e87f7cd21.1971567.rsem.genes.normalized_results
259	TCGA-ER-A3EV-06	unc.edu.88e86824-599f-4063-9977-f6db333b9b44.1319574.rsem.genes.normalized_results
260	TCGA-D3-A2JC-06	unc.edu.898969f3-0879-46c7-b641-3c0c53d62422.1092617.rsem.genes.normalized_results
261	TCGA-EE-A2MG-06	unc.edu.89d28931-1552-4274-8abb-9fba776c06f7.1212493.rsem.genes.normalized_results
262	TCGA-BF-A5ES-01	unc.edu.8b04f9ea-ffb8-4a51-a20e-64e6889f6d5f.1982045.rsem.genes.normalized_results
263	TCGA-EB-A3XC-01	unc.edu.8b4c42a9-7d09-4989-a0e2-43abb6097137.1642553.rsem.genes.normalized_results
264	TCGA-FW-A5DX-01	unc.edu.8b7dde02-aa71-4df6-b108-d3f083fdaf8c.1981896.rsem.genes.normalized_results
265	TCGA-D3-A51F-06	unc.edu.8b886e63-05aa-461c-ae8a-2f82271f3bf6.2066581.rsem.genes.normalized_results
266	TCGA-DA-A95V-06	unc.edu.8bfc4614-3807-4915-8140-ad1fd72b9d2f.2431953.rsem.genes.normalized_results
267	TCGA-DA-A95W-06	unc.edu.8c0fd12a-dea1-406a-891c-dd5a17e3c16b.2431925.rsem.genes.normalized_results
268	TCGA-FR-A2OS-01	unc.edu.8d5256fb-7bc0-4e43-b0f0-f6870278039e.1386012.rsem.genes.normalized_results
269	TCGA-DA-A95Z-06	unc.edu.8d6eedc0-70d4-4e68-a706-6fdea2d87918.2445706.rsem.genes.normalized_results
270	TCGA-EE-A2A5-06	unc.edu.8d88024d-1da6-4497-be57-1bb50e18a9a4.1214736.rsem.genes.normalized_results
271	TCGA-D3-A8GN-06	unc.edu.8e6e3942-0def-4129-ab8c-8346bf6283ab.2432139.rsem.genes.normalized_results
272	TCGA-EB-A5UM-01	unc.edu.8e85bc75-8765-4c92-b167-94ed8390f5e9.2147036.rsem.genes.normalized_results
273	TCGA-Z2-A8RT-06	unc.edu.8e916902-ce63-4b1c-a636-cfc552ec6c9a.2440512.rsem.genes.normalized_results
274	TCGA-EE-A180-06	unc.edu.8f22fb80-0400-435e-8a3b-7500a7002963.1385520.rsem.genes.normalized_results
275	TCGA-EE-A2A0-06	unc.edu.8f259997-f80c-4516-a7e6-f8c888f008d4.1091869.rsem.genes.normalized_results
276	TCGA-EE-A29M-06	unc.edu.8fba87be-9062-49e8-ab5d-95b4c4c6a721.1240919.rsem.genes.normalized_results
277	TCGA-EB-A5VU-01	unc.edu.904651ef-61fe-4452-b9ee-0e2821794a1e.2251184.rsem.genes.normalized_results
278	TCGA-FR-A728-01	unc.edu.9072817e-8a67-4f62-a0a6-8afc42b7037b.2251140.rsem.genes.normalized_results
279	TCGA-EB-A6QZ-01	unc.edu.90acf286-18d7-40ff-ac1a-d56e0ced5c89.2251011.rsem.genes.normalized_results
280	TCGA-EE-A2MH-06	unc.edu.90e347db-bfa3-4ee0-9441-d4f275648023.1287649.rsem.genes.normalized_results
281	TCGA-WE-A8ZM-06	unc.edu.92679a1c-2b16-4b27-841f-e21f5f932f1e.2432011.rsem.genes.normalized_results
282	TCGA-EE-A2MS-06	unc.edu.926ac720-e414-4e84-ae09-9df5a7359cfb.1220077.rsem.genes.normalized_results
283	TCGA-DA-A1I2-06	unc.edu.92767f50-7543-4312-93ff-f17a084bda26.1249941.rsem.genes.normalized_results
284	TCGA-D3-A2JH-06	unc.edu.93199f13-52a9-4c92-81a3-7be55eb10e94.1093777.rsem.genes.normalized_results
285	TCGA-ER-A42L-06	unc.edu.935241d0-0054-4eb4-8dba-e85ca47cc100.1861085.rsem.genes.normalized_results
286	TCGA-EB-A44Q-06	unc.edu.9468dafd-1f25-4bb6-a92b-478a2e3347d0.2034432.rsem.genes.normalized_results
287	TCGA-EE-A185-06	unc.edu.94bd0768-0e03-4387-b980-09b5efcd21c5.1284552.rsem.genes.normalized_results
288	TCGA-EE-A3JH-06	unc.edu.9557fb82-baa4-4adf-a33e-7c50774fb604.2095581.rsem.genes.normalized_results
289	TCGA-D3-A8GC-06	unc.edu.95d95f15-e6ac-4359-be92-94e2b93da795.2442567.rsem.genes.normalized_results
290	TCGA-FS-A1ZN-01	unc.edu.96541be7-77b9-4859-9762-c439f22e6c4a.1463261.rsem.genes.normalized_results
291	TCGA-HR-A2OH-06	unc.edu.973491e1-8cb1-4a4e-9df9-dc31b95804c1.1501077.rsem.genes.normalized_results
292	TCGA-BF-A5EP-01	unc.edu.97f5e1fa-9706-4237-9e18-437b59dea594.1983713.rsem.genes.normalized_results
293	TCGA-EE-A2M7-06	unc.edu.98f08cdf-bfca-480d-80ed-bb83b74fb738.1247141.rsem.genes.normalized_results
294	TCGA-XV-A9VZ-01	unc.edu.99106f6c-2f6f-4b14-8d47-df22b7862153.2507054.rsem.genes.normalized_results
295	TCGA-EE-A17X-06	unc.edu.99301c38-4cf4-4c9d-ba8c-3d56c066db9c.1463307.rsem.genes.normalized_results
296	TCGA-EB-A430-01	unc.edu.99fa82f0-527e-4ed6-bead-516c21ab97be.1846650.rsem.genes.normalized_results
297	TCGA-FS-A4FC-06	unc.edu.9aca1f40-cecc-41ca-9a4c-1dd79edec185.1860581.rsem.genes.normalized_results
298	TCGA-D3-A51N-06	unc.edu.9b1452ff-77d5-4ab0-8cb4-bc568396b0f1.1971732.rsem.genes.normalized_results
299	TCGA-EB-A57M-01	unc.edu.9b4ef47f-4141-4d84-b5e8-a7b6e6c2a7ef.2137288.rsem.genes.normalized_results
300	TCGA-FS-A1ZJ-06	unc.edu.9beb01e0-62e4-4103-9a7c-f967fdb06608.1287477.rsem.genes.normalized_results
301	TCGA-EE-A29B-06	unc.edu.9c14ff17-4b8d-448f-acac-6dd769559bed.1239118.rsem.genes.normalized_results
302	TCGA-EE-A20F-06	unc.edu.9d120ffc-51e1-496f-87e0-298ec882691b.1265324.rsem.genes.normalized_results
303	TCGA-EE-A182-06	unc.edu.9d2aecbe-06b9-43ae-bdcc-ae8c9f896fdb.1226540.rsem.genes.normalized_results
304	TCGA-EE-A2GB-06	unc.edu.9d3eb977-6020-42db-804b-a1139511a979.1248677.rsem.genes.normalized_results
305	TCGA-ER-A2NB-01	unc.edu.9d8a2471-74af-4bbd-be10-78ca3aac6761.2661505.rsem.genes.normalized_results
306	TCGA-BF-A9VF-01	unc.edu.9e04fd71-518e-4c8d-9eea-70df71afaaaf.2448688.rsem.genes.normalized_results
307	TCGA-ER-A19L-06	unc.edu.9f46343e-180d-4313-97fe-9810754ff66e.1285904.rsem.genes.normalized_results
308	TCGA-BF-A1PU-01	unc.edu.9ff4d588-da73-4e26-975d-2b098fe74984.1255417.rsem.genes.normalized_results
309	TCGA-EB-A5KH-06	unc.edu.a02a0949-aefd-479a-913b-aa682a880af4.1981570.rsem.genes.normalized_results
310	TCGA-EE-A29C-06	unc.edu.a0c48f0a-061f-4b7c-9d70-b90aca5afd5d.1091352.rsem.genes.normalized_results
311	TCGA-D3-A51R-06	unc.edu.a1dbd4f4-b4a6-454c-b68d-06297e48323e.1971663.rsem.genes.normalized_results
312	TCGA-EE-A2MC-06	unc.edu.a2e7de4e-d673-40ae-aa00-37e1a8cebbf5.1285756.rsem.genes.normalized_results
313	TCGA-WE-A8ZT-06	unc.edu.a2eacae1-57f4-4db3-8abb-ed09fe1db757.2462607.rsem.genes.normalized_results
314	TCGA-WE-AA9Y-06	unc.edu.a310308c-57cf-4bb2-82e3-db1518bb79af.2483623.rsem.genes.normalized_results
315	TCGA-D3-A3C8-06	unc.edu.a43aa841-8bb9-467b-8e51-76c30d5856df.1286259.rsem.genes.normalized_results
316	TCGA-FS-A4F9-06	unc.edu.a44ecade-befb-4514-9873-03c70438d9c7.1860702.rsem.genes.normalized_results
317	TCGA-D3-A2JG-06	unc.edu.a4a2d2e8-d2cd-4551-942d-8cc066d332a6.1248563.rsem.genes.normalized_results
318	TCGA-DA-A3F3-06	unc.edu.a4bc78e7-1b6e-47de-8209-0beaa63dd4b9.1390397.rsem.genes.normalized_results
319	TCGA-EE-A3JB-06	unc.edu.a4c3676d-fc5d-4d26-8627-6f494657b84a.1385133.rsem.genes.normalized_results
320	TCGA-DA-A1I8-06	unc.edu.a4f282c0-b938-44b1-a34d-bd7e2ece4dc5.1219347.rsem.genes.normalized_results
321	TCGA-BF-A1PV-01	unc.edu.a57841bb-fa68-4d84-85e0-2d5e4f3ce828.1247422.rsem.genes.normalized_results
322	TCGA-EB-A85I-01	unc.edu.a5a16312-b50a-4c79-a2b9-530bd0fc66b1.2389265.rsem.genes.normalized_results
323	TCGA-3N-A9WC-06	unc.edu.a64ae1f5-a189-4173-be13-903bd7637869.2476803.rsem.genes.normalized_results
324	TCGA-FR-A8YC-06	unc.edu.a696be4d-8576-43a3-8137-30778dff9b89.2446070.rsem.genes.normalized_results
325	TCGA-FS-A1Z4-06	unc.edu.a6d27c0b-24c5-4633-a6d1-3f7f6c8525fd.1248731.rsem.genes.normalized_results
326	TCGA-D3-A3MU-06	unc.edu.a6e57220-d8bc-46d6-afa7-51a5756351ab.1386981.rsem.genes.normalized_results
327	TCGA-DA-A1I1-06	unc.edu.a835c374-32b1-491b-811e-e3a0c5012818.1247765.rsem.genes.normalized_results
328	TCGA-EE-A2MI-06	unc.edu.a8b63750-fd87-4129-98e8-54e778671520.1244904.rsem.genes.normalized_results
329	TCGA-D9-A4Z5-01	unc.edu.a952260d-78c3-4d99-9007-75150ac3151f.2066464.rsem.genes.normalized_results
330	TCGA-EE-A2GK-06	unc.edu.a9b12880-decd-416f-805b-f3484cd25e8a.1287436.rsem.genes.normalized_results
331	TCGA-GN-A264-06	unc.edu.a9c381e2-9f6a-4b07-a804-f7c3b7e976da.1389088.rsem.genes.normalized_results
332	TCGA-FS-A4F8-06	unc.edu.aa805078-cbab-4f1a-ac2e-86ab4eb6e9c4.2014200.rsem.genes.normalized_results
333	TCGA-GN-A263-01	unc.edu.aaea9670-416a-4293-af12-8bfeb47b0150.1386141.rsem.genes.normalized_results
334	TCGA-D3-A8GJ-06	unc.edu.ab5436ab-e50b-4be6-aec5-6ad0236dd63e.2449030.rsem.genes.normalized_results
335	TCGA-EE-A3AB-06	unc.edu.ab9918f6-7417-47ec-aaf7-0e30a40e2bdc.1225028.rsem.genes.normalized_results
336	TCGA-3N-A9WD-06	unc.edu.ac19f7cf-670b-4dcc-a26b-db0f56377231.2509628.rsem.genes.normalized_results
337	TCGA-FR-A7UA-06	unc.edu.adb4622b-d3a2-414a-83a9-57ac28c52a7f.2389424.rsem.genes.normalized_results
338	TCGA-EE-A2MQ-06	unc.edu.ade35c8d-30dd-4e45-9f7c-9818072a02db.1286366.rsem.genes.normalized_results
339	TCGA-W3-A828-06	unc.edu.af11c773-592d-436b-9045-66985689345c.2658512.rsem.genes.normalized_results
340	TCGA-EB-A3XD-01	unc.edu.b045331f-5cb5-4be4-896f-e4c60d5aad8f.1676985.rsem.genes.normalized_results
341	TCGA-D3-A8GM-06	unc.edu.b1b529ee-df72-4e05-b342-eb31a28eaf64.2431983.rsem.genes.normalized_results
342	TCGA-EB-A3XE-01	unc.edu.b28d2b0f-9c6c-451c-a77b-5beaa8c46fad.1642664.rsem.genes.normalized_results
343	TCGA-FS-A1ZH-06	unc.edu.b295bda8-db61-49c4-912c-5c1f987e9d53.1227956.rsem.genes.normalized_results
344	TCGA-BF-AAP2-01	unc.edu.b43d4426-a4be-4b4d-9615-14e4b0c043f7.2560816.rsem.genes.normalized_results
345	TCGA-D3-A2JP-06	unc.edu.b4833ecc-2007-401c-b216-94d1daa8aaad.1288892.rsem.genes.normalized_results
346	TCGA-YG-AA3N-01	unc.edu.b4b4736d-32bf-4577-af49-f35e7da87c2c.2501112.rsem.genes.normalized_results
347	TCGA-YD-A9TB-06	unc.edu.b4dbcc0c-750f-4787-8c32-5a50cdb2b27c.2560780.rsem.genes.normalized_results
348	TCGA-EB-A44P-01	unc.edu.b52048c3-ea1d-43b4-8276-c2476181b0aa.1971709.rsem.genes.normalized_results
349	TCGA-XV-AB01-06	unc.edu.b6e6842a-3e5d-43ac-ac7f-e983b0614d76.2548377.rsem.genes.normalized_results
350	TCGA-ER-A19G-06	unc.edu.b7f93347-5337-44ee-b26c-d6f10092dee6.1034536.rsem.genes.normalized_results
351	TCGA-EE-A3AA-06	unc.edu.b8a63774-db74-4cd6-9ac0-065f1126448d.1224701.rsem.genes.normalized_results
352	TCGA-EE-A20H-06	unc.edu.b971d290-ba1f-46f3-8605-31e1502adf69.1260235.rsem.genes.normalized_results
353	TCGA-BF-AAOX-01	unc.edu.ba2ba71d-2d57-4154-a712-84a3ef19247d.2505689.rsem.genes.normalized_results
354	TCGA-EB-A3Y7-01	unc.edu.ba8ba1ac-8313-49f7-be6f-10a6aa774dfe.1677177.rsem.genes.normalized_results
355	TCGA-EB-A97M-01	unc.edu.bae5b50b-e671-4df9-92e9-aad3cfe8a26e.2487262.rsem.genes.normalized_results
356	TCGA-EB-A6QY-01	unc.edu.bb63bf5c-23d6-426f-96e2-db77aff678b3.2251279.rsem.genes.normalized_results
357	TCGA-D3-A3C3-06	unc.edu.bb7b6ff1-29df-4d89-b11e-1b83f5dc1c41.1255133.rsem.genes.normalized_results
358	TCGA-EE-A20B-06	unc.edu.bbcc0f70-85ae-409a-a108-1cabc60d2532.1238332.rsem.genes.normalized_results
359	TCGA-BF-A3DN-01	unc.edu.bbdc1eec-bfa5-4be6-ac9b-80426e1f7fdd.1387228.rsem.genes.normalized_results
360	TCGA-WE-A8ZR-06	unc.edu.bbfd29b5-5d8d-4850-a9a5-def31a843842.2462656.rsem.genes.normalized_results
361	TCGA-GF-A3OT-06	unc.edu.bc638135-8e42-44bf-924e-679ec5ce2f7c.1563840.rsem.genes.normalized_results
362	TCGA-EB-A44N-01	unc.edu.bccae620-c677-4793-afe6-942ca71b8aa9.1971239.rsem.genes.normalized_results
363	TCGA-ER-A19F-06	unc.edu.c063e297-0583-4b7c-b1b9-3aaaae108aa6.1225116.rsem.genes.normalized_results
364	TCGA-GF-A769-01	unc.edu.c0b48dda-b719-4a9d-b732-1b0b10efd1ad.2250424.rsem.genes.normalized_results
365	TCGA-EE-A2GJ-06	unc.edu.c0e841a4-6638-4e17-a3eb-5a900f616b0c.1240918.rsem.genes.normalized_results
366	TCGA-D3-A5GT-01	unc.edu.c170e900-9e39-4164-838a-199dcaac1463.2147932.rsem.genes.normalized_results
367	TCGA-FS-A1ZZ-06	unc.edu.c209a152-e7e3-4960-8ad6-781f9da74542.1248271.rsem.genes.normalized_results
368	TCGA-DA-A3F2-06	unc.edu.c2ea4b59-2525-4c6c-a46a-a8d0bdeef9f3.2159859.rsem.genes.normalized_results
369	TCGA-EE-A2ME-06	unc.edu.c3bf2363-4bb5-4de7-ac82-0c4fa11eee7b.1237752.rsem.genes.normalized_results
370	TCGA-EE-A3J3-06	unc.edu.c494f4cb-475a-4a4a-9b85-586c2e3e341a.1386184.rsem.genes.normalized_results
371	TCGA-EE-A2MT-06	unc.edu.c4b1fa78-db04-4352-92cd-ba94589424c3.1225694.rsem.genes.normalized_results
372	TCGA-GN-A8LL-06	unc.edu.c4e94980-3db3-4190-92cf-b2c562c664de.2431646.rsem.genes.normalized_results
373	TCGA-GN-A26C-01	unc.edu.c55d0f65-fa13-4bb5-a556-2bd78bac2ccf.1228105.rsem.genes.normalized_results
374	TCGA-D3-A3BZ-06	unc.edu.c572c558-9451-46c1-817b-2322f4d0d61a.1288034.rsem.genes.normalized_results
375	TCGA-BF-AAP8-01	unc.edu.c63ade29-1f1b-4290-8c2f-8d63fa96616c.2555807.rsem.genes.normalized_results
376	TCGA-EB-A42Y-01	unc.edu.c64dae2c-79f4-475b-92cc-b6080752040e.1846539.rsem.genes.normalized_results
377	TCGA-FS-A1ZR-06	unc.edu.c67a7631-4bbf-4bee-9743-0e470d0bdf86.1036808.rsem.genes.normalized_results
378	TCGA-EB-A82C-01	unc.edu.c7225e98-bd83-450e-9792-6983424f5726.2389240.rsem.genes.normalized_results
379	TCGA-GN-A9SD-06	unc.edu.c7636fd5-9a24-4035-b6bd-beddb590a4ee.2556816.rsem.genes.normalized_results
380	TCGA-WE-A8K6-06	unc.edu.c791ef65-1860-4817-9234-15620399255a.2432028.rsem.genes.normalized_results
381	TCGA-GN-A4U8-06	unc.edu.c7abd76a-60ff-4329-b93a-2a5939c93aac.2251029.rsem.genes.normalized_results
382	TCGA-BF-A1Q0-01	unc.edu.c8600bba-b4bd-400e-ab67-03d66be9da31.1289104.rsem.genes.normalized_results
383	TCGA-EE-A2MD-06	unc.edu.c862a72f-d317-4419-905f-bf42adb784d9.1215307.rsem.genes.normalized_results
384	TCGA-D3-A8GD-06	unc.edu.c8a18d2b-fc77-44e6-8f1f-1064cb5a91a2.2440356.rsem.genes.normalized_results
385	TCGA-D9-A1JX-06	unc.edu.c8ab76f4-ea65-40d3-94d8-42be5477641e.1256213.rsem.genes.normalized_results
386	TCGA-ER-A19O-06	unc.edu.c96ea91e-37ce-479c-85d9-a85a8ce92fab.1225047.rsem.genes.normalized_results
387	TCGA-FS-A1ZP-06	unc.edu.c970e2a6-4393-4641-9eea-33a022e23c53.1241692.rsem.genes.normalized_results
388	TCGA-EB-A44O-01	unc.edu.ca261986-2f65-4998-89b7-e9c55a972574.1971486.rsem.genes.normalized_results
389	TCGA-BF-A3DM-01	unc.edu.ca667c68-e9fb-4003-8639-5fa1d00a7a95.1385442.rsem.genes.normalized_results
390	TCGA-D3-A8GS-06	unc.edu.cac7aecd-c473-42d4-8c88-5054f2a6865d.2446026.rsem.genes.normalized_results
391	TCGA-EE-A3J8-06	unc.edu.cb033feb-06ad-4674-bc0b-6539efb9aa85.1319573.rsem.genes.normalized_results
392	TCGA-W3-AA1O-06	unc.edu.cb797021-9c9f-483c-88b8-0dc876fea489.2506680.rsem.genes.normalized_results
393	TCGA-EB-A24C-01	unc.edu.cc0cd3e6-a133-4796-ab06-5adb905d5184.1248465.rsem.genes.normalized_results
394	TCGA-EE-A2A2-06	unc.edu.cc38cfd7-4ade-4834-812d-109d152a45b8.1247400.rsem.genes.normalized_results
395	TCGA-D3-A3CF-06	unc.edu.cde6162b-199e-42f0-a0fb-547bed209e8b.1242814.rsem.genes.normalized_results
396	TCGA-FS-A1ZW-06	unc.edu.ce894d3c-c781-4e3a-a32c-1b3f85c84df3.1246643.rsem.genes.normalized_results
397	TCGA-HR-A2OG-06	unc.edu.cecff6a7-eb65-4ad2-b801-11340a75d93d.1463333.rsem.genes.normalized_results
398	TCGA-EE-A20I-06	unc.edu.cfc5a7ec-fd48-4944-85f8-40f755b4111e.1246317.rsem.genes.normalized_results
399	TCGA-FS-A1ZK-06	unc.edu.d17f1df8-d3de-4a01-930c-a066942e9fe4.1227937.rsem.genes.normalized_results
400	TCGA-EB-A431-01	unc.edu.d19e0e12-91bc-4ba0-b966-f29e3ba9c1c4.1971704.rsem.genes.normalized_results
401	TCGA-EB-A550-01	unc.edu.d1bbd8aa-a941-4640-ac65-0d8335f8f998.1981621.rsem.genes.normalized_results
402	TCGA-D3-A3CC-06	unc.edu.d21a874e-36ef-4f5c-800a-6c682a3d4831.1402139.rsem.genes.normalized_results
403	TCGA-HR-A5NC-01	unc.edu.d301aa79-d2c6-462e-883f-fd4130e1d0f6.1981594.rsem.genes.normalized_results
404	TCGA-EB-A553-01	unc.edu.d3cfdddc-7b8b-4bc4-9e6c-8912894a2e52.1982061.rsem.genes.normalized_results
405	TCGA-D3-A1Q6-06	unc.edu.d4388885-339b-430e-8034-81c019b6dc43.1091965.rsem.genes.normalized_results
406	TCGA-RP-A693-06	unc.edu.d48d8c30-082c-4cbe-a26e-db4f9652b5c2.2137402.rsem.genes.normalized_results
407	TCGA-ER-A19D-06	unc.edu.d48f5bc7-1cca-4435-8f59-d802fde708a8.1226264.rsem.genes.normalized_results
408	TCGA-EE-A2GS-06	unc.edu.d4c47b15-bf2c-42b4-9aa1-c26f9ddbe4da.1284688.rsem.genes.normalized_results
409	TCGA-ER-A3ES-06	unc.edu.d69bc8fa-8015-46d5-a80d-4ff4cdc2eb46.1319691.rsem.genes.normalized_results
410	TCGA-FS-A4F4-06	unc.edu.d982be0f-c01a-403f-8cb0-b868e07b918d.2033783.rsem.genes.normalized_results
411	TCGA-D3-A8GI-06	unc.edu.d98bb16b-e009-4fb3-8cf5-33da33bc652e.2448583.rsem.genes.normalized_results
412	TCGA-D9-A6EG-06	unc.edu.da7b3bf7-8f1f-4776-a314-46177f73965e.2247388.rsem.genes.normalized_results
413	TCGA-RP-A694-06	unc.edu.daf9b208-dd9e-4281-89f6-ea9d7d0eda7e.2185277.rsem.genes.normalized_results
414	TCGA-D3-A8GV-06	unc.edu.dbadd723-4f2b-4197-866e-90ac6857ad64.2432079.rsem.genes.normalized_results
415	TCGA-D3-A3MV-06	unc.edu.dbb086b3-17fe-4bc6-9fa7-b3b26a2263ee.1387512.rsem.genes.normalized_results
416	TCGA-EE-A3JI-06	unc.edu.dca3aac8-2cc3-41fb-b030-0b0084ca6217.1387561.rsem.genes.normalized_results
417	TCGA-D3-A8GO-06	unc.edu.dd6114ab-b5af-4cfd-93f8-67429b2a6c94.2432045.rsem.genes.normalized_results
418	TCGA-D9-A1JW-06	unc.edu.dd9cd802-af40-4c9b-a1f8-ff2ce09503af.1287412.rsem.genes.normalized_results
419	TCGA-DA-A1I0-06	unc.edu.df1c6f54-51a3-4a76-9ba7-281904144ffc.1386877.rsem.genes.normalized_results
420	TCGA-D3-A3C1-06	unc.edu.dfdbba8f-c811-4881-81e5-3ca233071a03.1252647.rsem.genes.normalized_results
421	TCGA-EB-A299-01	unc.edu.e1be8377-176c-4f4c-b3aa-86bbb6cd0f3a.1239854.rsem.genes.normalized_results
422	TCGA-W3-AA1Q-06	unc.edu.e1d52c4c-7521-496a-b91d-3facafe4716b.2505659.rsem.genes.normalized_results
423	TCGA-WE-A8ZO-06	unc.edu.e25942e1-70e7-425d-b2fc-f26e9be00b4a.2462526.rsem.genes.normalized_results
424	TCGA-EE-A2MR-06	unc.edu.e42f3ef2-94ff-4661-8926-1c01b0d60211.1221857.rsem.genes.normalized_results
425	TCGA-EE-A2GH-06	unc.edu.e5c59c1c-fc25-47b1-b8ab-dc0767a4ebe7.1093056.rsem.genes.normalized_results
426	TCGA-D3-A8GR-06	unc.edu.e6124a2c-05cf-4c70-9b4c-404d0a9d38b2.2446355.rsem.genes.normalized_results
427	TCGA-GF-A4EO-06	unc.edu.e6ea1a59-d3b3-44ef-9f81-ea80b7e60a0d.1857669.rsem.genes.normalized_results
428	TCGA-EB-A6L9-06	unc.edu.e70174b7-a2d3-4136-9da4-28a9cf123759.2251120.rsem.genes.normalized_results
429	TCGA-ER-A198-06	unc.edu.e9cf2488-2eb5-4187-97a5-9dd98971a015.1213569.rsem.genes.normalized_results
430	TCGA-EB-A4IS-01	unc.edu.eb7d8769-1014-4a97-bf28-c6bdd257b9b7.2034958.rsem.genes.normalized_results
431	TCGA-D3-A2J6-06	unc.edu.ebd47503-5ea0-4c00-bd06-9b011fc5efb5.1227739.rsem.genes.normalized_results
432	TCGA-D3-A1Q1-06	unc.edu.ec79139b-a1a8-4c38-9db6-b8570fb49a88.1215061.rsem.genes.normalized_results
433	TCGA-EE-A181-06	unc.edu.eca521e3-f15c-4709-9a2d-ce6c34dcf342.1286927.rsem.genes.normalized_results
434	TCGA-FS-A1ZC-06	unc.edu.ecef38b8-540b-4b38-b0e5-46479bc30eb6.1389497.rsem.genes.normalized_results
435	TCGA-ER-A42H-01	unc.edu.ee4fbf8c-8a2d-4dab-90cf-382239ab0940.1861010.rsem.genes.normalized_results
436	TCGA-EE-A29L-06	unc.edu.ee9fecf0-91d4-4ff2-8a88-a59f6208d4b2.1283201.rsem.genes.normalized_results
437	TCGA-D3-A2JA-06	unc.edu.eea5dc11-94fe-4ebf-b352-f70c2d358236.1237643.rsem.genes.normalized_results
438	TCGA-XV-A9W2-01	unc.edu.eee95aed-9ab0-42cf-80ca-f8bd5e994037.2540559.rsem.genes.normalized_results
439	TCGA-RP-A695-06	unc.edu.ef3db400-ac1d-42e2-ad80-47cda1baa489.2146252.rsem.genes.normalized_results
440	TCGA-D3-A2J9-06	unc.edu.f109e380-99e8-42f3-a0c3-d3f459f71ae8.1268545.rsem.genes.normalized_results
441	TCGA-EB-A4P0-01	unc.edu.f1106aed-99c5-4504-9297-7e4e6c722182.2034644.rsem.genes.normalized_results
442	TCGA-ER-A19N-06	unc.edu.f2ee248c-017e-4765-98c2-dd4de98ed71b.1287046.rsem.genes.normalized_results
443	TCGA-D3-A1Q7-06	unc.edu.f313d8ac-14aa-4171-b649-942458529230.1251042.rsem.genes.normalized_results
444	TCGA-ER-A3ET-06	unc.edu.f3320aca-c30a-4542-9778-2fd278d9bb83.2095015.rsem.genes.normalized_results
445	TCGA-EB-A5SF-01	unc.edu.f3f33ed0-a747-45dd-8999-b1a46079a6dc.2147387.rsem.genes.normalized_results
446	TCGA-EE-A20C-06	unc.edu.f3fe7192-c115-4c74-927b-b3d824995205.1254015.rsem.genes.normalized_results
447	TCGA-XV-A9W5-01	unc.edu.f473687f-b6b0-41cd-95a9-d5051299507c.2505087.rsem.genes.normalized_results
448	TCGA-FR-A7U8-06	unc.edu.f62984d7-b596-4417-a435-c02076d116cc.2397312.rsem.genes.normalized_results
449	TCGA-W3-AA1R-06	unc.edu.f6677842-9fa2-4d4e-8ef1-06610311eecd.2543570.rsem.genes.normalized_results
450	TCGA-EB-A24D-01	unc.edu.f684abbc-ff21-4042-a5d8-2a0f3e22bd59.1215021.rsem.genes.normalized_results
451	TCGA-EB-A551-01	unc.edu.f6a82106-49f5-41e7-99e1-36aaa9815760.1982400.rsem.genes.normalized_results
452	TCGA-Z2-AA3V-06	unc.edu.f6cf68ce-65b5-42ef-aff4-7fdaef9d7fd3.2504881.rsem.genes.normalized_results
453	TCGA-D3-A2JE-06	unc.edu.f73824ee-cfc9-47fe-bae2-7a2de48c51bc.2441765.rsem.genes.normalized_results
454	TCGA-EB-A4XL-01	unc.edu.f77473c0-198d-4993-9a5e-8b345ad0a485.1981937.rsem.genes.normalized_results
455	TCGA-FR-A3YO-06	unc.edu.f787b8fd-80da-4103-9102-18b08df2bf58.1563265.rsem.genes.normalized_results
456	TCGA-EE-A2MF-06	unc.edu.f7ca3f9e-6de3-4c37-aecc-a5ac2782ec1f.1387785.rsem.genes.normalized_results
457	TCGA-D3-A1Q5-06	unc.edu.f8c4acd4-f42f-409b-a710-970611f0cc0a.1091540.rsem.genes.normalized_results
458	TCGA-LH-A9QB-06	unc.edu.f955924e-fe7b-4998-b2ad-066113fa1bcb.2507605.rsem.genes.normalized_results
459	TCGA-FS-A4FB-06	unc.edu.f97b34e3-6933-4ab5-8e7a-2f4ea4da27ff.2013787.rsem.genes.normalized_results
460	TCGA-D3-A2JD-06	unc.edu.fa5354d8-ce4c-4b8d-b7cc-e4708e6eae5f.1247902.rsem.genes.normalized_results
461	TCGA-D9-A149-06	unc.edu.fa7aa15e-c39b-47ad-b80b-b24c4532b20e.1254426.rsem.genes.normalized_results
462	TCGA-EE-A3AG-06	unc.edu.faa7c094-e5c2-4ae7-b984-7377fcfff9ac.1221644.rsem.genes.normalized_results
463	TCGA-D9-A4Z2-01	unc.edu.fab24bb5-a75b-4840-bcc3-713a0359d797.1842109.rsem.genes.normalized_results
464	TCGA-BF-AAP0-06	unc.edu.faf23517-4aeb-4ad0-8d86-cce2e3e89390.2501596.rsem.genes.normalized_results
465	TCGA-YD-A9TA-06	unc.edu.fb71ca5f-3349-488f-95e9-772028da98c1.2537536.rsem.genes.normalized_results
466	TCGA-EB-A4OZ-01	unc.edu.fbbc0349-e189-4f35-8c96-15c57b53f602.2034773.rsem.genes.normalized_results
467	TCGA-WE-AAA3-06	unc.edu.fbd2eeac-ae28-4948-bf57-91f65375fa77.2506514.rsem.genes.normalized_results
468	TCGA-EE-A3J4-06	unc.edu.fce35066-a840-4101-b28c-8a584d8c5e54.1385947.rsem.genes.normalized_results
469	TCGA-FS-A1ZM-06	unc.edu.fd452f28-1ef9-4582-b31b-9ce98dc7a114.1250141.rsem.genes.normalized_results
470	TCGA-D3-A5GS-06	unc.edu.fe14ca77-d5f6-4951-be78-6e65efdfc8aa.1981831.rsem.genes.normalized_results
471	TCGA-EB-A3XF-01	unc.edu.fe6954b6-8214-41d8-b7f9-2ced8727408d.1677199.rsem.genes.normalized_results
472	TCGA-EE-A2GE-06	unc.edu.fec63465-f926-4fce-a88a-898cac637305.1215009.rsem.genes.normalized_results
